# Supplementary material for: Fatty Acids and Stomach Contents Reveal Dietary Overlaps of Two Prospering Squid Species in the North Sea
Source: Ecol Evol. 2025 Nov 28;15(12):e72464. doi: 10.1002/ece3.72464 (PMC12661222; doi:10.1002/ece3.72464)
Supplement: Supplementary file 1 — Data S1: R Script. [file ECE3-15-e72464-s001.R]

####################################################
#R script of Rittinghaus et al. 2025
#RStudio version 2024.04.0+735 (Posit Team 2024) 
#R version 4.4.0 (R Core Team 2024)
library(ggpubr)
library(tidyverse)
library(colorspace)
library(dplyr)
library(writexl)
library(scales)
library(ggcorrplot)
library(FactoMineR)
library(factoextra)
library(scales)
library(vegan)
library(devtools)
library(pairwiseAdonis)
library(ggrepel)
library(writexl)
library(emmeans)
library(car)
library(statmod)
####################################################
#Fatty acid (FA) data
fa_data <- read.table("squid_data.txt", header = TRUE, sep="\t") 
#remove lipid outlier
fa_data$Lipid....dm.[74] <- NA
#NA = 0 for calculations
fa_zero <- fa_data
fa_zero[is.na(fa_zero)] <- 0
#Only select FAs that occur in all samples
fullfreq <- fa_data %>%  select_if(~ !any(is.na(.)))
#Calculate share of saturated FAs (SFA), monounsaturated FAs (MUFA), and 
#polyunsaturated FAs (PUFA)
fa_zero$SFA <- (fa_zero$C14.0 + fa_zero$C15.0 + fa_zero$C16.0 + fa_zero$C18.0 +
                  fa_zero$C20.0)
fa_zero$MUFA <- (fa_zero$C16.1..n7. + fa_zero$ C18.1..n9. + fa_zero$C18.1..n7. +
                   fa_zero$C20.1..n9. + fa_zero$C22.1..n11. + fa_zero$C22.1..n9.)
fa_zero$PUFA <- (fa_zero$C16.2..n4. + fa_zero$ C16.3..n4. + fa_zero$C16.4..n1. + 
                   fa_zero$cis.C18.2..n6. +fa_zero$C18.3..n6. + 
                   fa_zero$C18.3..n4. + fa_zero$C18.3..n3. + fa_zero$C18.4..n3. +
                   fa_zero$C20.2..n6. + fa_zero$C20.3..n6. + fa_zero$C20.4..n6. + 
                   fa_zero$C20.3..n3. + fa_zero$C20.4..n3. + fa_zero$C20.5..n3. +
                   fa_zero$C22.5..n3. + fa_zero$C22.6..n3.)
#Filtered digestive gland FA data for multivariate analyses
fa_multi <- read.table("fa_data_filtered.txt", header = TRUE, sep="\t") 
####################################################
#Stomach content data
stomach <- read.table("stomach_contents.txt", header = TRUE, sep="\t")
stomach <- stomach %>% arrange(Phylum, Lowest_taxon) #sort by phylum and then lowest taxon
stomach_taxa <- read.table("stomach_taxa.txt", header = TRUE, sep="\t")
stomach_taxa[is.na(stomach_taxa)] <- 0 #convert NAs to 0 (was not done in initial file to save time)
trophic_levels <- read.table("trophic_levels.txt",  header = TRUE, sep="\t") 
#contains prey trophic levels (TL) and the respective proportions in the stomach content per squid species
stomach_prop <- read.table("stomach_prop.txt",  header = TRUE, sep="\t")  #prey proportions per squid species
phyl_prop <- read.table("phyl_prop.txt",  header = TRUE, sep="\t") #prey proportions on phylum level
####################################################
#subsets
mantle <- subset(fa_data, Organ == "Mantle")
DG <- subset(fa_data, Organ == "DG") #DG = digestive gland
zero_idg <- subset(fa_zero, Species == "ICOI" & Organ == "DG") #ICOI = Illex coindetii
zero_iman <- subset(fa_zero, Species == "ICOI" & Organ == "Mantle") 
zero_ldg <- subset(fa_zero, Species == "LFOR" & Organ == "DG") #LFOR = Loligo forbesii
zero_lman <- subset(fa_zero, Species == "LFOR" & Organ == "Mantle") 
icoi <- subset(fa_data, Species == "ICOI")
lfor <- subset(fa_data, Species == "LFOR")
fullfr_dg <- subset(fullfreq, Organ == "DG")
fullfr_man <- subset(fullfreq, Organ == "Mantle")
stomach_icoi <- subset(stomach_taxa, Squid_species == "ICOI")
stomach_lfor <- subset(stomach_taxa, Squid_species == "LFOR")
####################################################
#Size and mass
ggscatter(fa_data, x = "Wet.mass..g.", y = "DML..mm.",
          ylim = c(0,300), color = "Species", shape = 19,
          palette = c("chartreuse3", "dodgerblue4"),
          add = "reg.line",
          ylab = "DML (mm)", xlab = "Wet mass (g)") +
    theme(legend.position = "right", text = element_text(size = 20)) +
  scale_color_manual(labs(fill = ""),
                    values = c("chartreuse3", "dodgerblue4"), 
                    labels = c(expression(italic("Illex coindetii")),
                               expression(italic("Loligo forbesii"))))
shapiro.test(icoi$DML..mm.)  # p < 0.05 => not normally distributed
shapiro.test(lfor$DML..mm.)  # p < 0.05 
wilcox.test(DML..mm. ~ Species, data = fa_data, distribution = "exact", 
            correct = FALSE, conf.int = TRUE) #p-value = 0.8756 
shapiro.test(icoi$Wet.mass..g.)  # p < 0.05 => not normally distributed
shapiro.test(lfor$Wet.mass..g.)  # p < 0.05 
wilcox.test(Wet.mass..g. ~ Species, data = fa_data, distribution = "exact", 
            correct = FALSE, conf.int = TRUE) #p-value = 0.611
#--> No significant mass differences
#Lipids
#sort by species to ensure correct order
lipidsort <- fa_data %>% arrange(Species)
lip_box <- ggboxplot(lipidsort %>%
                        mutate(Organ = factor(case_when(
                          Organ == "DG" ~ "Digestive Gland",
                          Organ == "Mantle" ~ "Mantle"  
                        ), levels = c("Digestive Gland", "Mantle"))),  
                      x = "Organ", y = "Lipid....dm.", ylim = c(0,80),
                      fill = "Species", 
                      palette = c("chartreuse3", "dodgerblue4"), width = 0.3) +
  labs(y = bquote("Lipid (%"[dm] ~ ")")) +
  theme(text = element_text(size = 20),legend.position = "right",
        axis.title.y = element_text(margin = margin(r = 15))) +
  scale_fill_manual(values = c("chartreuse3", "dodgerblue4"),
                    labels = c(expression(italic("Illex coindetii")), 
                               expression(italic("Loligo forbesii"))))
#Test for normality
shapiro.test(fa_data$Lipid....dm.)  #not normally distributed --> log transform
log_lipid <- log(fa_data$Lipid....dm.)
shapiro.test(log_lipid) #still not normally distributed
model <- aov(Lipid....dm. ~ Species * Organ, data = fa_data)
shapiro.test(residuals(model)) #p <0.05 
#Test for homogeneity of variance
fa_data$spec_org_inter <- interaction(fa_data$Species, fa_data$Organ)
leveneTest(Lipid....dm. ~ spec_org_inter, data = fa_data) #p <0.05
#--> ANOVA not suitable
#Generalized linear model GLM
glm_lip <- glm(Lipid....dm. ~ Species * Organ, data = fa_data, family = Gamma(link = "log"))
anova(glm_lip, test = "Chisq")
# Analysis of Deviance Table
# 
# Model: Gamma, link: log
# 
# Response: Lipid....dm.
# 
# Terms added sequentially (first to last)
# 
# 
# Df Deviance Resid. Df Resid. Dev  Pr(>Chi)    
# NULL                             80     66.663              
# Species        1    6.794        79     59.869 4.999e-09 ***
# Organ          1   40.126        78     19.743 < 2.2e-16 ***
# Species:Organ  1    4.509        77     15.234 1.905e-06 ***
summary(glm_lip)
#glm(formula = Lipid....dm. ~ Species * Organ, family = Gamma(link = "log"), 
# data = fa_data)
# 
# Coefficients:
#   Estimate Std. Error t value Pr(>|t|)    
# (Intercept)              3.65852    0.08579  42.645  < 2e-16 ***
#   SpeciesLFOR             -0.84204    0.15049  -5.595 3.23e-07 ***
#   OrganMantle             -1.83333    0.12133 -15.111  < 2e-16 ***
#   SpeciesLFOR:OrganMantle  1.01130    0.21024   4.810 7.34e-06 ***
#   ---
#   Signif. codes:  0 ‘***’ 0.001 ‘**’ 0.01 ‘*’ 0.05 ‘.’ 0.1 ‘ ’ 1
# 
# (Dispersion parameter for Gamma family taken to be 0.1987192)
# 
# Null deviance: 66.663  on 80  degrees of freedom
# Residual deviance: 15.234  on 77  degrees of freedom
# (1 Beobachtung als fehlend gelöscht)
# AIC: 517.02
# 
# Number of Fisher Scoring iterations: 4
#Post-hoc test
emmeans(glm_lip, pairwise ~ Species * Organ, type = "response")
#$emmeans
# Species Organ  response    SE df lower.CL upper.CL
# ICOI    DG        38.80 3.330 77    32.71    46.03
# LFOR    DG        16.72 2.070 77    13.07    21.38
# ICOI    Mantle     6.20 0.532 77     5.23     7.36
# LFOR    Mantle     7.35 0.875 77     5.80     9.32
# 
# Confidence level used: 0.95 
# Intervals are back-transformed from the log scale 
# 
# $contrasts
# contrast                  ratio    SE df null t.ratio p.value
# ICOI DG / LFOR DG         2.321 0.349 77    1   5.595  <.0001
# ICOI DG / ICOI Mantle     6.255 0.759 77    1  15.111  <.0001
# ICOI DG / LFOR Mantle     5.281 0.775 77    1  11.335  <.0001
# LFOR DG / ICOI Mantle     2.695 0.406 77    1   6.587  <.0001
# LFOR DG / LFOR Mantle     2.275 0.391 77    1   4.788  <.0001
# ICOI Mantle / LFOR Mantle 0.844 0.124 77    1  -1.153  0.6581
# 
# P value adjustment: tukey method for comparing a family of 4 estimates 
# Tests are performed on the log scale 
####################################################
#Fatty acid classes
#log transform to improve normality
str(fa_zero)
columns_to_log_transform_class <- c(43:46)
zero_log <- fa_zero %>%
  mutate_at(columns_to_log_transform_class, ~ log(. + 0))
shapiro.test(zero_log$SFA)  #p < 0.05
shapiro.test(zero_log$MUFA) #p < 0.05
shapiro.test(zero_log$PUFA) #p < 0.05
fa_zero$spec_org_inter <- interaction(fa_zero$Species, fa_zero$Organ)
leveneTest(SFA ~ spec_org_inter, data = fa_zero) #p <0.05
leveneTest(MUFA ~ spec_org_inter, data = fa_zero) #p <0.05
leveneTest(PUFA ~ spec_org_inter, data = fa_zero) #p <0.05
#Criteria for ANOVA not fulfilled. Use GLM instead
glm_sfa <- glm(SFA ~ Species * Organ, data = fa_zero, family = Gamma(link = "log"))
summary(glm_sfa)
#glm(formula = SFA ~ Species * Organ, family = Gamma(link = "log"), 
# data = fa_zero)
# 
# Coefficients:
#   Estimate Std. Error t value Pr(>|t|)    
# (Intercept)              3.24476    0.01912 169.681  < 2e-16 ***
#   SpeciesLFOR              0.18152    0.03272   5.547 3.84e-07 ***
#   OrganMantle              0.25653    0.02704   9.486 1.24e-14 ***
#   SpeciesLFOR:OrganMantle -0.12661    0.04628  -2.736   0.0077 ** 
#   ---
#   Signif. codes:  0 ‘***’ 0.001 ‘**’ 0.01 ‘*’ 0.05 ‘.’ 0.1 ‘ ’ 1
# 
# (Dispersion parameter for Gamma family taken to be 0.009873298)
# 
# Null deviance: 2.00626  on 81  degrees of freedom
# Residual deviance: 0.76777  on 78  degrees of freedom
# AIC: 418.84
# 
# Number of Fisher Scoring iterations: 4
glm_mufa <- glm(MUFA ~ Species * Organ, data = fa_zero, family = Gamma(link = "log"))
summary(glm_mufa)
#glm(formula = MUFA ~ Species * Organ, family = Gamma(link = "log"), 
# data = fa_zero)
# 
# Coefficients:
#   Estimate Std. Error t value Pr(>|t|)    
# (Intercept)              3.29626    0.05737  57.455  < 2e-16 ***
#   SpeciesLFOR             -0.69380    0.09818  -7.067 5.88e-10 ***
#   OrganMantle             -1.31382    0.08114 -16.193  < 2e-16 ***
#   SpeciesLFOR:OrganMantle  0.83783    0.13885   6.034 5.05e-08 ***
#   ---
#   Signif. codes:  0 ‘***’ 0.001 ‘**’ 0.01 ‘*’ 0.05 ‘.’ 0.1 ‘ ’ 1
# 
# (Dispersion parameter for Gamma family taken to be 0.08886928)
# 
# Null deviance: 34.4634  on 81  degrees of freedom
# Residual deviance:  7.5779  on 78  degrees of freedom
# AIC: 458.57
# 
# Number of Fisher Scoring iterations: 4
glm_pufa <- glm(PUFA ~ Species * Organ, data = fa_zero, family = Gamma(link = "log"))
summary(glm_pufa)
# glm(formula = PUFA ~ Species * Organ, family = Gamma(link = "log"), 
#     data = fa_zero)
# 
# Coefficients:
#   Estimate Std. Error t value Pr(>|t|)    
# (Intercept)              3.82991    0.01929 198.580  < 2e-16 ***
#   SpeciesLFOR              0.17487    0.03300   5.298 1.05e-06 ***
#   OrganMantle              0.24616    0.02728   9.025 9.65e-14 ***
#   SpeciesLFOR:OrganMantle -0.22542    0.04668  -4.830 6.69e-06 ***
#   ---
#   Signif. codes:  0 ‘***’ 0.001 ‘**’ 0.01 ‘*’ 0.05 ‘.’ 0.1 ‘ ’ 1
# 
# (Dispersion parameter for Gamma family taken to be 0.01004308)
# 
# Null deviance: 1.6285  on 81  degrees of freedom
# Residual deviance: 0.7541  on 78  degrees of freedom
# AIC: 509.35
# 
# Number of Fisher Scoring iterations: 4
emmeans(glm_sfa, pairwise ~ Species * Organ, type = "response")
# $emmeans
# Species Organ  response    SE df lower.CL upper.CL
# ICOI    DG         25.7 0.491 78     24.7     26.7
# LFOR    DG         30.8 0.817 78     29.2     32.4
# ICOI    Mantle     33.2 0.634 78     31.9     34.4
# LFOR    Mantle     35.0 0.930 78     33.2     36.9
# 
# Confidence level used: 0.95 
# Intervals are back-transformed from the log scale 
# 
# $contrasts
# contrast                  ratio     SE df null t.ratio p.value
# ICOI DG / LFOR DG         0.834 0.0273 78    1  -5.547  <.0001
# ICOI DG / ICOI Mantle     0.774 0.0209 78    1  -9.486  <.0001
# ICOI DG / LFOR Mantle     0.732 0.0240 78    1  -9.517  <.0001
# LFOR DG / ICOI Mantle     0.928 0.0304 78    1  -2.292  0.1087
# LFOR DG / LFOR Mantle     0.878 0.0330 78    1  -3.459  0.0048
# ICOI Mantle / LFOR Mantle 0.947 0.0310 78    1  -1.678  0.3422
# 
# P value adjustment: tukey method for comparing a family of 4 estimates 
# Tests are performed on the log scale 
emmeans(glm_mufa, pairwise ~ Species * Organ, type = "response")
# $emmeans
# Species Organ  response    SE df lower.CL upper.CL
# ICOI    DG        27.01 1.550 78    24.10    30.28
# LFOR    DG        13.50 1.080 78    11.52    15.82
# ICOI    Mantle     7.26 0.417 78     6.48     8.14
# LFOR    Mantle     8.39 0.668 78     7.16     9.83
# 
# Confidence level used: 0.95 
# Intervals are back-transformed from the log scale 
# 
# $contrasts
# contrast                  ratio    SE df null t.ratio p.value
# ICOI DG / LFOR DG         2.001 0.196 78    1   7.067  <.0001
# ICOI DG / ICOI Mantle     3.720 0.302 78    1  16.193  <.0001
# ICOI DG / LFOR Mantle     3.221 0.316 78    1  11.915  <.0001
# LFOR DG / ICOI Mantle     1.859 0.183 78    1   6.315  <.0001
# LFOR DG / LFOR Mantle     1.610 0.181 78    1   4.224  0.0004
# ICOI Mantle / LFOR Mantle 0.866 0.085 78    1  -1.467  0.4622
# 
# P value adjustment: tukey method for comparing a family of 4 estimates 
# Tests are performed on the log scale 
emmeans(glm_pufa, pairwise ~ Species * Organ, type = "response")
# Species Organ  response    SE df lower.CL upper.CL
# ICOI    DG         46.1 0.888 78     44.3     47.9
# LFOR    DG         54.9 1.470 78     52.0     57.9
# ICOI    Mantle     58.9 1.140 78     56.7     61.2
# LFOR    Mantle     56.0 1.500 78     53.1     59.1
# 
# Confidence level used: 0.95 
# Intervals are back-transformed from the log scale 
# 
# $contrasts
# contrast                  ratio     SE df null t.ratio p.value
# ICOI DG / LFOR DG         0.840 0.0277 78    1  -5.298  <.0001
# ICOI DG / ICOI Mantle     0.782 0.0213 78    1  -9.025  <.0001
# ICOI DG / LFOR Mantle     0.822 0.0271 78    1  -5.926  <.0001
# LFOR DG / ICOI Mantle     0.931 0.0307 78    1  -2.160  0.1436
# LFOR DG / LFOR Mantle     0.979 0.0371 78    1  -0.547  0.9470
# ICOI Mantle / LFOR Mantle 1.052 0.0347 78    1   1.532  0.4237
# 
# P value adjustment: tukey method for comparing a family of 4 estimates 
# Tests are performed on the log scale 
#Compare FA classes with each other
fa_zero_long <- fa_zero %>% 
  pivot_longer(cols = c(SFA, MUFA, PUFA),
              names_to = "fa_class",
              values_to = "class_share")
glm_class <- glm(class_share ~ fa_class * Species * Organ,
                 data = fa_zero_long, family = Gamma(link = "log"))
summary(glm_class)
#   glm(formula = class_share ~ fa_class * Species * Organ, family = Gamma(link = "log"), 
#       data = fa_zero_long)
# 
# Coefficients:
#   Estimate Std. Error t value Pr(>|t|)    
# (Intercept)                           3.29626    0.03665  89.945  < 2e-16 ***
#   fa_classPUFA                          0.53365    0.05183  10.297  < 2e-16 ***
#   fa_classSFA                          -0.05150    0.05183  -0.994    0.321    
# SpeciesLFOR                          -0.69380    0.06271 -11.063  < 2e-16 ***
#   OrganMantle                          -1.31382    0.05183 -25.350  < 2e-16 ***
#   fa_classPUFA:SpeciesLFOR              0.86866    0.08869   9.794  < 2e-16 ***
#   fa_classSFA:SpeciesLFOR               0.87532    0.08869   9.869  < 2e-16 ***
#   fa_classPUFA:OrganMantle              1.55998    0.07329  21.284  < 2e-16 ***
#   fa_classSFA:OrganMantle               1.57035    0.07329  21.425  < 2e-16 ***
#   SpeciesLFOR:OrganMantle               0.83783    0.08869   9.446  < 2e-16 ***
#   fa_classPUFA:SpeciesLFOR:OrganMantle -1.06325    0.12543  -8.477 2.62e-15 ***
#   fa_classSFA:SpeciesLFOR:OrganMantle  -0.96444    0.12543  -7.689 4.08e-13 ***
#   ---
#   Signif. codes:  0 ‘***’ 0.001 ‘**’ 0.01 ‘*’ 0.05 ‘.’ 0.1 ‘ ’ 1
# 
# (Dispersion parameter for Gamma family taken to be 0.03626188)
# 
# Null deviance: 100.9083  on 245  degrees of freedom
# Residual deviance:   9.0998  on 234  degrees of freedom
# AIC: 1534.5
# 
# Number of Fisher Scoring iterations: 4
class_em <- emmeans(glm_class, ~ fa_class | Species * Organ, type = "response")
pairs(class_em)
# Species = ICOI, Organ = DG:
#   contrast    ratio      SE  df null t.ratio p.value
# MUFA / PUFA 0.586 0.03040 234    1 -10.297  <.0001
# MUFA / SFA  1.053 0.05460 234    1   0.994  0.5816
# PUFA / SFA  1.795 0.09300 234    1  11.290  <.0001
# 
# Species = LFOR, Organ = DG:
#   contrast    ratio      SE  df null t.ratio p.value
# MUFA / PUFA 0.246 0.01770 234    1 -19.484  <.0001
# MUFA / SFA  0.439 0.03160 234    1 -11.446  <.0001
# PUFA / SFA  1.783 0.12800 234    1   8.037  <.0001
# 
# Species = ICOI, Organ = Mantle:
#   contrast    ratio      SE  df null t.ratio p.value
# MUFA / PUFA 0.123 0.00639 234    1 -40.396  <.0001
# MUFA / SFA  0.219 0.01130 234    1 -29.306  <.0001
# PUFA / SFA  1.777 0.09210 234    1  11.090  <.0001
# 
# Species = LFOR, Organ = Mantle:
#   contrast    ratio      SE  df null t.ratio p.value
# MUFA / PUFA 0.150 0.01080 234    1 -26.385  <.0001
# MUFA / SFA  0.239 0.01720 234    1 -19.865  <.0001
# PUFA / SFA  1.599 0.11500 234    1   6.521  <.0001
# 
# P value adjustment: tukey method for comparing a family of 3 estimates 
# Tests are performed on the log scale 
####################################################
#Fatty acids (FAs)
#Test FAs that contribute at least 3 % to the total FAs
#log transform to improve normality
str(fa_data)
columns_to_log_transform_imp_fa <- c(15:43)
imp_fa_log <- fa_data %>%
  mutate_at(columns_to_log_transform_imp_fa, ~ log(. + 1))
shapiro.test(imp_fa_log$C14.0) #p > 0.05
shapiro.test(imp_fa_log$C16.0) #p < 0.05
shapiro.test(imp_fa_log$C16.1..n7.) #p < 0.05
shapiro.test(imp_fa_log$C18.0) #p < 0.05
shapiro.test(imp_fa_log$C18.1..n7.) #p < 0.05
shapiro.test(imp_fa_log$C18.1..n9.) #p < 0.05
shapiro.test(imp_fa_log$C20.1..n9.) #p > 0.05
shapiro.test(imp_fa_log$C20.5..n3.) #p < 0.05
shapiro.test(imp_fa_log$C22.6..n3.) #p < 0.05
#Criterion for normality not fulfilled for most FAs --> GLM
#C14:0
glm_14_0 <- glm(C14.0 ~ Species * Organ, data = fa_data, family = Gamma(link = "log"))
summary(glm_14_0)
# glm(formula = C14.0 ~ Species * Organ, family = Gamma(link = "log"), 
#     data = fa_data)
# 
# Coefficients:
#   Estimate Std. Error t value Pr(>|t|)    
# (Intercept)              1.22020    0.06112  19.963  < 2e-16 ***
#   SpeciesLFOR             -0.03341    0.10721  -0.312  0.75637    
# OrganMantle             -0.73180    0.10721  -6.826 4.02e-09 ***
#   SpeciesLFOR:OrganMantle  0.53880    0.16266   3.312  0.00154 ** 
#   ---
#   Signif. codes:  0 ‘***’ 0.001 ‘**’ 0.01 ‘*’ 0.05 ‘.’ 0.1 ‘ ’ 1
# 
# (Dispersion parameter for Gamma family taken to be 0.1008688)
# 
# Null deviance: 10.9035  on 66  degrees of freedom
# Residual deviance:  6.3523  on 63  degrees of freedom
# (15 Beobachtungen als fehlend gelöscht)
# AIC: 174.27
# 
# Number of Fisher Scoring iterations: 4
emmeans(glm_14_0, pairwise ~ Species * Organ, type = "response")
# Species Organ  response    SE df lower.CL upper.CL
# ICOI    DG         3.39 0.207 63     3.00     3.83
# LFOR    DG         3.28 0.289 63     2.75     3.91
# ICOI    Mantle     1.63 0.144 63     1.37     1.94
# LFOR    Mantle     2.70 0.229 63     2.28     3.20
# 
# Confidence level used: 0.95 
# Intervals are back-transformed from the log scale 
# 
# $contrasts
# contrast                  ratio     SE df null t.ratio p.value
# ICOI DG / LFOR DG         1.034 0.1110 63    1   0.312  0.9894
# ICOI DG / ICOI Mantle     2.079 0.2230 63    1   6.826  <.0001
# ICOI DG / LFOR Mantle     1.254 0.1310 63    1   2.165  0.1445
# LFOR DG / ICOI Mantle     2.011 0.2500 63    1   5.606  <.0001
# LFOR DG / LFOR Mantle     1.213 0.1480 63    1   1.578  0.3985
# ICOI Mantle / LFOR Mantle 0.603 0.0738 63    1  -4.131  0.0006
# 
# P value adjustment: tukey method for comparing a family of 4 estimates 
# Tests are performed on the log scale 
#C16:0
glm_16_0 <- glm(C16.0 ~ Species * Organ, data = fa_data, family = Gamma(link = "log"))
summary(glm_16_0)
# glm(formula = C16.0 ~ Species * Organ, family = Gamma(link = "log"), 
#     data = fa_data)
# 
# Coefficients:
#   Estimate Std. Error t value Pr(>|t|)    
# (Intercept)              2.80017    0.02263 123.729  < 2e-16 ***
#   SpeciesLFOR              0.17622    0.03873   4.550 1.94e-05 ***
#   OrganMantle              0.46681    0.03201  14.585  < 2e-16 ***
#   SpeciesLFOR:OrganMantle -0.14228    0.05477  -2.598   0.0112 *  
#   ---
#   Signif. codes:  0 ‘***’ 0.001 ‘**’ 0.01 ‘*’ 0.05 ‘.’ 0.1 ‘ ’ 1
# 
# (Dispersion parameter for Gamma family taken to be 0.01382892)
# 
# Null deviance: 4.9342  on 81  degrees of freedom
# Residual deviance: 1.1298  on 78  degrees of freedom
# AIC: 393.81
# 
# Number of Fisher Scoring iterations: 4
emmeans(glm_16_0, pairwise ~ Species * Organ, type = "response")
# Species Organ  response    SE df lower.CL upper.CL
# ICOI    DG         16.4 0.372 78     15.7     17.2
# LFOR    DG         19.6 0.617 78     18.4     20.9
# ICOI    Mantle     26.2 0.594 78     25.1     27.4
# LFOR    Mantle     27.1 0.853 78     25.5     28.9
# 
# Confidence level used: 0.95 
# Intervals are back-transformed from the log scale 
# 
# $contrasts
# contrast                  ratio     SE df null t.ratio p.value
# ICOI DG / LFOR DG         0.838 0.0325 78    1  -4.550  0.0001
# ICOI DG / ICOI Mantle     0.627 0.0201 78    1 -14.585  <.0001
# ICOI DG / LFOR Mantle     0.606 0.0235 78    1 -12.930  <.0001
# LFOR DG / ICOI Mantle     0.748 0.0290 78    1  -7.503  <.0001
# LFOR DG / LFOR Mantle     0.723 0.0321 78    1  -7.302  <.0001
# ICOI Mantle / LFOR Mantle 0.967 0.0374 78    1  -0.876  0.8171
# 
# P value adjustment: tukey method for comparing a family of 4 estimates 
# Tests are performed on the log scale 
#C16:1 n7
glm_16_1_7 <- glm(C16.1..n7. ~ Species * Organ, data = fa_data, family = Gamma(link = "log"))
summary(glm_16_1_7)
# glm(formula = C16.1..n7. ~ Species * Organ, family = Gamma(link = "log"), 
#     data = fa_data)
# 
# Coefficients: (1 not defined because of singularities)
# Estimate Std. Error t value Pr(>|t|)    
# (Intercept)               1.1914     0.0902  13.209  < 2e-16 ***
#   SpeciesLFOR              -0.3369     0.1582  -2.129   0.0383 *  
#   OrganMantle              -1.0483     0.1876  -5.587 1.01e-06 ***
#   SpeciesLFOR:OrganMantle       NA         NA      NA       NA    
# ---
#   Signif. codes:  0 ‘***’ 0.001 ‘**’ 0.01 ‘*’ 0.05 ‘.’ 0.1 ‘ ’ 1
# 
# (Dispersion parameter for Gamma family taken to be 0.2196833)
# 
# Null deviance: 22.7470  on 51  degrees of freedom
# Residual deviance:  9.9032  on 49  degrees of freedom
# (30 Beobachtungen als fehlend gelöscht)
# AIC: 142.98
# 
# Number of Fisher Scoring iterations: 5
emmeans(glm_16_1_7, pairwise ~ Species * Organ, type = "response")
# Species Organ  response    SE df lower.CL upper.CL
# ICOI    DG        3.292 0.297 49    2.746     3.95
# LFOR    DG        2.350 0.306 49    1.810     3.05
# ICOI    Mantle   nonEst    NA NA       NA       NA
# LFOR    Mantle    0.824 0.111 49    0.628     1.08
# 
# Confidence level used: 0.95 
# Intervals are back-transformed from the log scale 
# 
# $contrasts
# contrast                   ratio    SE df null t.ratio p.value
# ICOI DG / LFOR DG           1.40 0.222 49    1   2.129  0.0943
# ICOI DG / ICOI Mantle     nonEst    NA NA    1      NA      NA
# ICOI DG / LFOR Mantle       4.00 0.650 49    1   8.519  <.0001
# LFOR DG / ICOI Mantle     nonEst    NA NA    1      NA      NA
# LFOR DG / LFOR Mantle       2.85 0.535 49    1   5.587  <.0001
# ICOI Mantle / LFOR Mantle nonEst    NA NA    1      NA      NA
# 
# P value adjustment: tukey method for comparing a family of 3 estimates 
# Tests are performed on the log scale 
#C18:0
glm_18_0 <- glm(C18.0 ~ Species * Organ, data = fa_data, family = Gamma(link = "log"))
summary(glm_18_0)
# glm(formula = C18.0 ~ Species * Organ, family = Gamma(link = "log"), 
#     data = fa_data)
# 
# Coefficients:
#   Estimate Std. Error t value Pr(>|t|)    
# (Intercept)              1.64249    0.05305  30.958  < 2e-16 ***
#   SpeciesLFOR              0.38725    0.09079   4.265 5.55e-05 ***
#   OrganMantle              0.17255    0.07503   2.300   0.0241 *  
#   SpeciesLFOR:OrganMantle -0.63919    0.12840  -4.978 3.76e-06 ***
#   ---
#   Signif. codes:  0 ‘***’ 0.001 ‘**’ 0.01 ‘*’ 0.05 ‘.’ 0.1 ‘ ’ 1
# 
# (Dispersion parameter for Gamma family taken to be 0.07599991)
# 
# Null deviance: 7.0909  on 81  degrees of freedom
# Residual deviance: 5.0250  on 78  degrees of freedom
# AIC: 296.86
# 
# Number of Fisher Scoring iterations: 4
emmeans(glm_18_0, pairwise ~ Species * Organ, type = "response")
# Species Organ  response    SE df lower.CL upper.CL
# ICOI    DG         5.17 0.274 78     4.65     5.74
# LFOR    DG         7.61 0.561 78     6.57     8.81
# ICOI    Mantle     6.14 0.326 78     5.53     6.83
# LFOR    Mantle     4.77 0.352 78     4.12     5.53
# 
# Confidence level used: 0.95 
# Intervals are back-transformed from the log scale 
# 
# $contrasts
# contrast                  ratio     SE df null t.ratio p.value
# ICOI DG / LFOR DG         0.679 0.0616 78    1  -4.265  0.0003
# ICOI DG / ICOI Mantle     0.842 0.0631 78    1  -2.300  0.1069
# ICOI DG / LFOR Mantle     1.083 0.0983 78    1   0.874  0.8181
# LFOR DG / ICOI Mantle     1.239 0.1130 78    1   2.365  0.0926
# LFOR DG / LFOR Mantle     1.595 0.1660 78    1   4.478  0.0001
# ICOI Mantle / LFOR Mantle 1.287 0.1170 78    1   2.775  0.0342
# 
# P value adjustment: tukey method for comparing a family of 4 estimates 
# Tests are performed on the log scale 
#C18:1 (n9)
glm_18_1_9 <- glm(C18.1..n9. ~ Species * Organ, data = fa_data, family = Gamma(link = "log"))
summary(glm_18_1_9)
# glm(formula = C18.1..n9. ~ Species * Organ, family = Gamma(link = "log"), 
#     data = fa_data)
# 
# Coefficients:
#   Estimate Std. Error t value Pr(>|t|)    
# (Intercept)              2.66219    0.06835  38.947  < 2e-16 ***
#   SpeciesLFOR             -0.81193    0.11990  -6.772 3.87e-09 ***
#   OrganMantle             -1.68084    0.10997 -15.285  < 2e-16 ***
#   SpeciesLFOR:OrganMantle  1.01244    0.17552   5.768 2.23e-07 ***
#   ---
#   Signif. codes:  0 ‘***’ 0.001 ‘**’ 0.01 ‘*’ 0.05 ‘.’ 0.1 ‘ ’ 1
# 
# (Dispersion parameter for Gamma family taken to be 0.1261518)
# 
# Null deviance: 43.0910  on 70  degrees of freedom
# Residual deviance:  8.0085  on 67  degrees of freedom
# (11 Beobachtungen als fehlend gelöscht)
# AIC: 308.2
# 
# Number of Fisher Scoring iterations: 5
emmeans(glm_18_1_9, pairwise ~ Species * Organ, type = "response")
# Species Organ  response    SE df lower.CL upper.CL
# ICOI    DG        14.33 0.979 67    12.50    16.42
# LFOR    DG         6.36 0.627 67     5.23     7.74
# ICOI    Mantle     2.67 0.230 67     2.25     3.17
# LFOR    Mantle     3.26 0.309 67     2.70     3.94
# 
# Confidence level used: 0.95 
# Intervals are back-transformed from the log scale 
# 
# $contrasts
# contrast                  ratio    SE df null t.ratio p.value
# ICOI DG / LFOR DG         2.252 0.270 67    1   6.772  <.0001
# ICOI DG / ICOI Mantle     5.370 0.591 67    1  15.285  <.0001
# ICOI DG / LFOR Mantle     4.394 0.514 67    1  12.655  <.0001
# LFOR DG / ICOI Mantle     2.384 0.312 67    1   6.640  <.0001
# LFOR DG / LFOR Mantle     1.951 0.267 67    1   4.886  <.0001
# ICOI Mantle / LFOR Mantle 0.818 0.105 67    1  -1.564  0.4058
# 
# P value adjustment: tukey method for comparing a family of 4 estimates 
# Tests are performed on the log scale 
#C18:1 (n7)
glm_18_1_7 <- glm(C18.1..n7. ~ Species * Organ, data = fa_data, family = Gamma(link = "log"))
summary(glm_18_1_7)
# glm(formula = C18.1..n7. ~ Species * Organ, family = Gamma(link = "log"), 
#     data = fa_data)
# 
# Coefficients:
#   Estimate Std. Error t value Pr(>|t|)    
# (Intercept)              0.87488    0.03266  26.784  < 2e-16 ***
#   SpeciesLFOR             -0.10225    0.05730  -1.785  0.07828 .  
# OrganMantle             -0.35995    0.04619  -7.792 2.55e-11 ***
#   SpeciesLFOR:OrganMantle  0.21817    0.08005   2.726  0.00794 ** 
#   ---
#   Signif. codes:  0 ‘***’ 0.001 ‘**’ 0.01 ‘*’ 0.05 ‘.’ 0.1 ‘ ’ 1
# 
# (Dispersion parameter for Gamma family taken to be 0.02880865)
# 
# Null deviance: 3.9682  on 80  degrees of freedom
# Residual deviance: 2.0912  on 77  degrees of freedom
# (1 Beobachtung als fehlend gelöscht)
# AIC: 54.734
# 
# Number of Fisher Scoring iterations: 4
emmeans(glm_18_1_7, pairwise ~ Species * Organ, type = "response")
# Species Organ  response     SE df lower.CL upper.CL
# ICOI    DG         2.40 0.0783 77     2.25     2.56
# LFOR    DG         2.17 0.1020 77     1.97     2.38
# ICOI    Mantle     1.67 0.0547 77     1.57     1.79
# LFOR    Mantle     1.88 0.0852 77     1.72     2.06
# 
# Confidence level used: 0.95 
# Intervals are back-transformed from the log scale 
# 
# $contrasts
# contrast                  ratio     SE df null t.ratio p.value
# ICOI DG / LFOR DG         1.108 0.0635 77    1   1.785  0.2886
# ICOI DG / ICOI Mantle     1.433 0.0662 77    1   7.792  <.0001
# ICOI DG / LFOR Mantle     1.276 0.0713 77    1   4.365  0.0002
# LFOR DG / ICOI Mantle     1.294 0.0741 77    1   4.498  0.0001
# LFOR DG / LFOR Mantle     1.152 0.0753 77    1   2.169  0.1412
# ICOI Mantle / LFOR Mantle 0.891 0.0498 77    1  -2.074  0.1709
# 
# P value adjustment: tukey method for comparing a family of 4 estimates 
# Tests are performed on the log scale
#C20:1 n9
glm_20_1_9 <- glm(C20.1..n9. ~ Species * Organ, data = fa_data, family = Gamma(link = "log"))
summary(glm_20_1_9)
# glm(formula = C20.1..n9. ~ Species * Organ, family = Gamma(link = "log"), 
#     data = fa_data)
# 
# Coefficients:
#   Estimate Std. Error t value Pr(>|t|)    
# (Intercept)              1.22256    0.08207  14.897   <2e-16 ***
#   SpeciesLFOR             -0.19923    0.14045  -1.419    0.160    
# OrganMantle              0.14021    0.11606   1.208    0.231    
# SpeciesLFOR:OrganMantle -0.23161    0.19862  -1.166    0.247    
# ---
#   Signif. codes:  0 ‘***’ 0.001 ‘**’ 0.01 ‘*’ 0.05 ‘.’ 0.1 ‘ ’ 1
# 
# (Dispersion parameter for Gamma family taken to be 0.1818573)
# 
# Null deviance: 16.090  on 81  degrees of freedom
# Residual deviance: 13.986  on 78  degrees of freedom
# AIC: 280.38
# 
# Number of Fisher Scoring iterations: 5
emmeans(glm_20_1_9, pairwise ~ Species * Organ, type = "response")
# Species Organ  response    SE df lower.CL upper.CL
# ICOI    DG         3.40 0.279 78     2.88     4.00
# LFOR    DG         2.78 0.317 78     2.22     3.49
# ICOI    Mantle     3.91 0.321 78     3.32     4.60
# LFOR    Mantle     2.54 0.289 78     2.02     3.19
# 
# Confidence level used: 0.95 
# Intervals are back-transformed from the log scale 
# 
# $contrasts
# contrast                  ratio    SE df null t.ratio p.value
# ICOI DG / LFOR DG         1.220 0.171 78    1   1.419  0.4917
# ICOI DG / ICOI Mantle     0.869 0.101 78    1  -1.208  0.6236
# ICOI DG / LFOR Mantle     1.337 0.188 78    1   2.069  0.1723
# LFOR DG / ICOI Mantle     0.712 0.100 78    1  -2.417  0.0822
# LFOR DG / LFOR Mantle     1.096 0.177 78    1   0.567  0.9415
# ICOI Mantle / LFOR Mantle 1.539 0.216 78    1   3.068  0.0154
# 
# P value adjustment: tukey method for comparing a family of 4 estimates 
# Tests are performed on the log scale 
#C20:5 (n3)
glm_20_5_3 <- glm(C20.5..n3. ~ Species * Organ, data = fa_data, family = Gamma(link = "log"))
summary(glm_20_5_3)
# glm(formula = C20.5..n3. ~ Species * Organ, family = Gamma(link = "log"), 
# data = fa_data)
# 
# Coefficients:
#   Estimate Std. Error t value Pr(>|t|)    
# (Intercept)              2.22438    0.02216  100.38   <2e-16 ***
#   SpeciesLFOR              0.75481    0.03792   19.90   <2e-16 ***
#   OrganMantle              0.55998    0.03134   17.87   <2e-16 ***
#   SpeciesLFOR:OrganMantle -0.70612    0.05363  -13.17   <2e-16 ***
#   ---
#   Signif. codes:  0 ‘***’ 0.001 ‘**’ 0.01 ‘*’ 0.05 ‘.’ 0.1 ‘ ’ 1
# 
# (Dispersion parameter for Gamma family taken to be 0.01325837)
# 
# Null deviance: 7.9424  on 81  degrees of freedom
# Residual deviance: 1.0630  on 78  degrees of freedom
# AIC: 318.69
# 
# Number of Fisher Scoring iterations: 4
emmeans(glm_20_5_3, pairwise ~ Species * Organ, type = "response")
# Species Organ  response    SE df lower.CL upper.CL
# ICOI    DG         9.25 0.205 78     8.85     9.66
# LFOR    DG        19.67 0.605 78    18.50    20.91
# ICOI    Mantle    16.19 0.359 78    15.49    16.92
# LFOR    Mantle    17.00 0.523 78    15.99    18.07
# 
# Confidence level used: 0.95 
# Intervals are back-transformed from the log scale 
# 
# $contrasts
# contrast                  ratio     SE df null t.ratio p.value
# ICOI DG / LFOR DG         0.470 0.0178 78    1 -19.904  <.0001
# ICOI DG / ICOI Mantle     0.571 0.0179 78    1 -17.869  <.0001
# ICOI DG / LFOR Mantle     0.544 0.0206 78    1 -16.051  <.0001
# LFOR DG / ICOI Mantle     1.215 0.0461 78    1   5.138  <.0001
# LFOR DG / LFOR Mantle     1.157 0.0504 78    1   3.358  0.0065
# ICOI Mantle / LFOR Mantle 0.952 0.0361 78    1  -1.284  0.5759
# 
# P value adjustment: tukey method for comparing a family of 4 estimates 
# Tests are performed on the log scale 
#C22:6 (n3)
glm_22_6_3 <- glm(C22.6..n3. ~ Species * Organ, data = fa_data, family = Gamma(link = "log"))
summary(glm_22_6_3)
# glm(formula = C22.6..n3. ~ Species * Organ, family = Gamma(link = "log"), 
#     data = fa_data)
# 
# Coefficients:
#   Estimate Std. Error t value Pr(>|t|)    
# (Intercept)              3.28754    0.03142 104.632  < 2e-16 ***
#   SpeciesLFOR              0.10951    0.05377   2.037  0.04508 *  
#   OrganMantle              0.43010    0.04443   9.679 5.23e-15 ***
#   SpeciesLFOR:OrganMantle -0.20255    0.07604  -2.664  0.00939 ** 
#   ---
#   Signif. codes:  0 ‘***’ 0.001 ‘**’ 0.01 ‘*’ 0.05 ‘.’ 0.1 ‘ ’ 1
# 
# (Dispersion parameter for Gamma family taken to be 0.02665504)
# 
# Null deviance: 4.8257  on 81  degrees of freedom
# Residual deviance: 1.9845  on 78  degrees of freedom
# AIC: 510.79
# 
# Number of Fisher Scoring iterations: 4
emmeans(glm_22_6_3, pairwise ~ Species * Organ, type = "response")
# Species Organ  response    SE df lower.CL upper.CL
# ICOI    DG         26.8 0.841 78     25.2     28.5
# LFOR    DG         29.9 1.300 78     27.4     32.6
# ICOI    Mantle     41.2 1.290 78     38.7     43.8
# LFOR    Mantle     37.5 1.640 78     34.4     40.9
# 
# Confidence level used: 0.95 
# Intervals are back-transformed from the log scale 
# 
# $contrasts
# contrast                  ratio     SE df null t.ratio p.value
# ICOI DG / LFOR DG         0.896 0.0482 78    1  -2.037  0.1836
# ICOI DG / ICOI Mantle     0.650 0.0289 78    1  -9.679  <.0001
# ICOI DG / LFOR Mantle     0.714 0.0384 78    1  -6.269  <.0001
# LFOR DG / ICOI Mantle     0.726 0.0390 78    1  -5.962  <.0001
# LFOR DG / LFOR Mantle     0.796 0.0491 78    1  -3.688  0.0023
# ICOI Mantle / LFOR Mantle 1.098 0.0590 78    1   1.730  0.3151
# 
# P value adjustment: tukey method for comparing a family of 4 estimates 
# Tests are performed on the log scale 
#NMDS & PERMANOVA
set.seed(100)
summary(fa_multi)
str(fa_multi)
columns_to_sqrt_fa <- c(16:25) 
sqrt_fa <- fa_multi %>%
  mutate_at(columns_to_sqrt_fa, ~ sqrt(.))
sqrt_fa_16_25 <- sqrt_fa[, -c(1:15)]
#Test for homogeneity of multivariate dispersion
dist_matrix_fa <- vegdist(sqrt_fa_16_25, method = "bray")
fa_group <- fa_multi$Species
fa_bd <- betadisper(dist_matrix_fa, fa_group)
anova(fa_bd)
# Response: Distances
# Df    Sum Sq    Mean Sq F value Pr(>F)
# Groups     1 0.0000981 0.00009807  0.1579 0.6934
# Residuals 38 0.0236081 0.00062127 
permutest(fa_bd)
# Permutation test for homogeneity of multivariate dispersions
# Permutation: free
# Number of permutations: 999
# 
# Response: Distances
# Df    Sum Sq    Mean Sq      F N.Perm Pr(>F)
# Groups     1 0.0000981 0.00009807 0.1579    999  0.709
# Residuals 38 0.0236081 0.00062127                             
plot(fa_bd)
boxplot(fa_bd)
#Criterion for homogeneity of multivariate dispersion fulfilled; continue
#NMDS
nmds_result_fa <- metaMDS(sqrt_fa_16_25, distance = "bray")
nmds_result_fa
nmds_scores_fa <- as.data.frame(scores(nmds_result_fa)$sites)
group_centroids_fa <- data.frame(
  Species = c("ICOI", "LFOR"),
  Centroid_X = c(mean(nmds_scores_fa$NMDS1[fa_multi$Species == "ICOI"]),
                 mean(nmds_scores_fa$NMDS1[fa_multi$Species == "LFOR"])),
  Centroid_Y = c(mean(nmds_scores_fa$NMDS2[fa_multi$Species == "ICOI"]),
                 mean(nmds_scores_fa$NMDS2[fa_multi$Species == "LFOR"])))
plot_data_fa <- data.frame(
  Species = fa_multi$Species,  
  NMDS1 = nmds_scores_fa$NMDS1,
  NMDS2 = nmds_scores_fa$NMDS2,
  xend = c(rep(group_centroids_fa[1,2],27), rep(group_centroids_fa[2,2],13)),  
  yend=c(rep(group_centroids_fa[1,3],27),rep( group_centroids_fa[2,3],13)))
#Visualize
labels_spec <- c("ICOI" = "italic('Illex~coindetii')",
  "LFOR" = "italic('Loligo~forbesii')")
nmds_fa <- ggplot(plot_data_fa, aes(NMDS1,NMDS2)) + 
  geom_point(aes(color = Species),size=2)+ 
  stat_ellipse(geom = "polygon", alpha = 0.2, aes(group = Species, fill = Species), 
               color = "black")+ 
  geom_point(data = group_centroids_fa, aes(x = Centroid_X, y = Centroid_Y), 
             color = "black", size = 2, shape = 7)+
  geom_segment(data = plot_data_fa, aes(x =NMDS1, y = NMDS2, 
                                         xend = xend, yend = yend, 
                                         color = Species), alpha = 0.5)+
  scale_color_manual(name = "Species",
                     labels = c(expression(italic("Illex coindetii")), 
                                expression(italic("Loligo forbesii"))),
                     values = c("chartreuse3", "dodgerblue4")) +
  scale_fill_manual(values = c("chartreuse3", "dodgerblue4")) +
  theme_classic() + 
  theme(text = element_text(color = "black", size = 16), # General text settings
        axis.text = element_text(color = "black", size = 16), # Axis tick labels
        axis.title = element_text(color = "black", size = 16), # Axis titles
        legend.text = element_text(color = "black", size = 16), # Legend text
        legend.title = element_text(color = "black", size = 16)) + # Set all text to black and size 16
  guides(color = "none", fill = "none") #color = guide_legend(title = "Species"),)
nmds_fa
#Extract legend
nmds_fa_leg <- nmds_fa + theme(legend.position = "right")
nmds_fa_leg <- get_legend(nmds_fa)
nmds_fa_leg <- as_ggplot(nmds_fa_leg) 
nmds_fa_leg
#PERMANOVA
perm_dist_fa <- vegdist(sqrt_fa_16_25, method = 'bray')
dispersion_fa <- betadisper(perm_dist_fa, group = fa_multi$Species,
                                 type = "centroid")
plot(dispersion_fa)
anova(dispersion_fa) #not significant --> criterion for PERMANOVA fulfilled
perma_fa <- adonis2(perm_dist_fa ~ as.factor(plot_data_fa$Species),
                         data=perm_dist_fa, permutations=9999)
perma_fa #p-value: 1e-04, R2 = 0.35578 
####################################################
#Stomach contents
#Visualize
labels_spec <- as_labeller(c("ICOI" = "italic('Illex coindetii')",
                             "LFOR" = "italic('Loligo forbesii')"), 
                           default = label_parsed)
sc_box <- ggboxplot(stomach, x = "Lowest_taxon", y = "Quantity", 
                          fill = "Phylum", xlab = "Taxon",
                          ylab = "Quantity (n)", main = "") + 
          scale_fill_discrete_sequential(palette = "Inferno", nmax = 7, 
                                         order = c(1:6)) +
          scale_x_discrete(limits = rev) +
          theme(axis.title.y = element_text(margin = margin(r = 15))) + 
          facet_wrap(vars(Squid_species), labeller = labels_spec) + 
          coord_flip() + 
          theme(legend.position = "right", text = element_text(size = 16),                     
                axis.text.y = element_text(size = 12),             
                axis.text.x = element_text(size = 16),            
                strip.background = element_rect(fill = "white"),   
                strip.text = element_text(size = 16) ) 
#Italicize genus and species names
sc_box_ita <- sc_box + 
  scale_x_discrete(labels = c("Nematoda", "Loliginidae", "Gastropoda", 
                              "Cephalopoda", "Paguridae", "Isopoda", 
                              "Decapoda", "Cyclopoida", "Crustacea", "Calanoida", 
                              expression(italic("Trisopterus")), "Teleostei", 
                              expression(italic("G. cernua")), "Gobiidae", "Gadidae", 
                              "Clupeidae", expression(italic("C. harengus")),
                              "Ammodytidae", expression(italic("Ammodytes")),"Chaetognatha"),
                   limits = rev) + 
  geom_hline(yintercept = 0, linetype = "dashed", color = "black")
sc_box_ita
#Extract legend
sc_box_leg <- sc_box_ita + theme(legend.position = "right")
sc_box_leg <- get_legend(sc_box_leg)
sc_box_leg <- as_ggplot(sc_box_leg) 
sc_box_leg
#Testing for normality
shapiro.test(stomach_icoi$Gobiidae) #p < 0.05 --> not normally distributed
shapiro.test(stomach_icoi$Gadidae)  #p < 0.05 --> not normally distributed
shapiro.test(stomach_lfor$Gobiidae) #p < 0.05 --> not normally distributed
shapiro.test(stomach_lfor$Gadidae)  #p < 0.05 --> not normally distributed
leveneTest(Gobiidae ~ Squid_species, data = stomach_taxa) #p >0.05
leveneTest(Gadidae ~ Squid_species, data = stomach_taxa) #p >0.05
#Still use GLMs due to lack of normal distribution
summary(stomach_taxa)
glm_gob <- glm(Gobiidae ~ Squid_species, data = stomach_taxa, 
               family = tweedie(var.power = 1.5, link.power = 0))
summary(glm_gob)
# glm(formula = Gobiidae ~ Squid_species, family = tweedie(var.power = 1.5, 
# link.power = 0), data = stomach_taxa)
# 
# Coefficients:
#   Estimate Std. Error t value Pr(>|t|)    
# (Intercept)         1.9975     0.3400   5.875 7.73e-07 ***
#   Squid_speciesLFOR   0.7434     0.5190   1.432     0.16    
# ---
#   Signif. codes:  0 ‘***’ 0.001 ‘**’ 0.01 ‘*’ 0.05 ‘.’ 0.1 ‘ ’ 1
# 
# (Dispersion parameter for Tweedie family taken to be 8.473559)
# 
# Null deviance: 359.80  on 40  degrees of freedom
# Residual deviance: 342.37  on 39  degrees of freedom
# AIC: NA
# 
# Number of Fisher Scoring iterations: 5
emmeans(glm_gob, pairwise ~ Squid_species, type = "response")
# Squid_species response    SE  df asymp.LCL asymp.UCL
# ICOI              2.00 0.340 Inf      1.33      2.66
# LFOR              2.74 0.392 Inf      1.97      3.51
# 
# Unknown transformation "mu^0": no transformation done 
# Confidence level used: 0.95 
# 
# $contrasts
# contrast    estimate    SE  df z.ratio p.value
# ICOI - LFOR   -0.743 0.519 Inf  -1.432  0.1520
# 
# Note: contrasts are still on the mu^0 scale. Consider using
# regrid() if you want contrasts of back-transformed estimates. 
glm_gad <- glm(Gadidae ~ Squid_species, data = stomach_taxa, 
               family = tweedie(var.power = 1.5, link.power = 0))
summary(glm_gad)
# glm(formula = Gadidae ~ Squid_species, family = tweedie(var.power = 1.5, 
#                                                         link.power = 0), data = stomach_taxa)
# 
# Coefficients:
#   Estimate Std. Error t value Pr(>|t|)
# (Intercept)        0.03637    0.68568   0.053    0.958
# Squid_speciesLFOR  1.51423    0.94628   1.600    0.118
# 
# (Dispersion parameter for Tweedie family taken to be 12.92734)
# 
# Null deviance: 317.49  on 40  degrees of freedom
# Residual deviance: 283.98  on 39  degrees of freedom
# AIC: NA
# 
# Number of Fisher Scoring iterations: 5
emmeans(glm_gad, pairwise ~ Squid_species, type = "response")
# Squid_species response    SE  df asymp.LCL asymp.UCL
# ICOI            0.0364 0.686 Inf    -1.308      1.38
# LFOR            1.5506 0.652 Inf     0.272      2.83
# 
# Unknown transformation "mu^0": no transformation done 
# Confidence level used: 0.95 
# 
# $contrasts
# contrast    estimate    SE  df z.ratio p.value
# ICOI - LFOR    -1.51 0.946 Inf  -1.600  0.1096
# 
# Note: contrasts are still on the mu^0 scale. Consider using
# regrid() if you want contrasts of back-transformed estimates.
summary(stomach)
fish <- subset(stomach, Lowest_taxon %in% c("Gobiidae", "Gadidae"))
glm_fish <- glm(Quantity ~ Lowest_taxon * Squid_species, data = fish,
                  family = tweedie(var.power = 1.5, link.power = 0))
summary(glm_fish)
# glm(formula = Quantity ~ Lowest_taxon * Squid_species, family = tweedie(var.power = 1.5, 
#                                                                         link.power = 0), data = fish)
# 
# Coefficients:
#   Estimate Std. Error t value Pr(>|t|)   
# (Intercept)                              2.2336     0.8148   2.741  0.00969 **
#   Lowest_taxonGobiidae                     0.1153     0.8734   0.132  0.89578   
# Squid_speciesLFOR                        0.8575     1.0471   0.819  0.41855   
# Lowest_taxonGobiidae:Squid_speciesLFOR  -0.4006     1.1447  -0.350  0.72852   
# ---
#   Signif. codes:  0 ‘***’ 0.001 ‘**’ 0.01 ‘*’ 0.05 ‘.’ 0.1 ‘ ’ 1
# 
# (Dispersion parameter for Tweedie family taken to be 6.085028)
# 
# Null deviance: 180.89  on 37  degrees of freedom
# Residual deviance: 170.14  on 34  degrees of freedom
# AIC: NA
# 
# Number of Fisher Scoring iterations: 4
fish_em <- emmeans(glm_fish, ~ Lowest_taxon | Squid_species, type = "response")
pairs(fish_em)
# Squid_species = ICOI:
#   contrast           estimate    SE  df z.ratio p.value
# Gadidae - Gobiidae   -0.115 0.873 Inf  -0.132  0.8950
# 
# Squid_species = LFOR:
#   contrast           estimate    SE  df z.ratio p.value
# Gadidae - Gobiidae    0.285 0.740 Inf   0.386  0.6998
# 
# Note: contrasts are still on the mu^0 scale. Consider using
# regrid() if you want contrasts of back-transformed estimates. 
#PERMANOVA
#only include stomachs with identifiable structures
stomach_full <- stomach_taxa[-c(7, 9, 24, 26, 28, 32, 34, 36, 40) ,]
#transform
set.seed(100)
summary(stomach_full)
str(stomach_full)
columns_to_sqrt_stomach <- c(9:24, 26:28) #exclude Nematoda as they are assumed to be parasites, not prey
sqrt_stomach <- stomach_full %>%
  mutate_at(columns_to_sqrt_stomach, ~ sqrt(.))
sqrt_stomach_9_28 <- sqrt_stomach[, -c(1:8, 25)]
#Test for homogeneity of multivariate dispersion
dist_matrix_stomach <- vegdist(sqrt_stomach_9_28, method = "bray")
stomach_content_group <- stomach_full$Squid_species
stomach_bd <- betadisper(dist_matrix_stomach, stomach_content_group)
anova(stomach_bd)
# Response: Distances
# Df  Sum Sq  Mean Sq F value Pr(>F)
# Groups     1 0.00065 0.000646  0.0159 0.9006
# Residuals 30 1.22232 0.040744
permutest(stomach_bd)
# Permutation test for homogeneity of multivariate dispersions
# Permutation: free
# Number of permutations: 999
# 
# Response: Distances
# Df  Sum Sq  Mean Sq      F N.Perm Pr(>F)
# Groups     1 0.00065 0.000646 0.0159    999  0.891
# Residuals 30 1.22232 0.040744                     
plot(stomach_bd)
boxplot(stomach_bd)
#Criterion for homogeneity of multivariate dispersion fulfilled; continue
#NMDS
nmds_result_stomach <- metaMDS(sqrt_stomach_9_28, distance = "bray")
nmds_result_stomach
nmds_scores_stomach <- as.data.frame(scores(nmds_result_stomach)$sites)
group_centroids_stomach <- data.frame(
  Squid_species = c("ICOI", "LFOR"),
  Centroid_X = c(mean(nmds_scores_stomach$NMDS1[stomach_taxa$Squid_species == "ICOI"]),
                 mean(nmds_scores_stomach$NMDS1[stomach_taxa$Squid_species == "LFOR"])),
  Centroid_Y = c(mean(nmds_scores_stomach$NMDS2[stomach_taxa$Squid_species == "ICOI"]),
                 mean(nmds_scores_stomach$NMDS2[stomach_taxa$Squid_species == "LFOR"])))
stomach_arr <- stomach_full %>% arrange(Squid_species)
plot_data_stomach <- data.frame(
  Species = stomach_arr$Squid_species,  
  NMDS1 = nmds_scores_stomach$NMDS1,
  NMDS2 = nmds_scores_stomach$NMDS2,
  xend = c(rep(group_centroids_stomach[1,2], sum(stomach_full$Squid_species == "ICOI")),
           rep(group_centroids_stomach[2,2], sum(stomach_full$Squid_species == "LFOR"))),
  yend = c(rep(group_centroids_stomach[1,3], sum(stomach_full$Squid_species == "ICOI")),
           rep(group_centroids_stomach[2,3], sum(stomach_full$Squid_species == "LFOR"))))
perm_dist_stomach <- vegdist(sqrt_stomach_9_28, method = 'bray')
dispersion_stomach <- betadisper(perm_dist_stomach, group = stomach_full$Squid_species,
                           type = "centroid")
plot(dispersion_stomach)
anova(dispersion_stomach) #not significant --> criterion for PERMANOVA fulfilled
perma_stomach <- adonis2(perm_dist_stomach ~ as.factor(plot_data_stomach$Species),
                      data=perm_dist_stomach, permutations=9999)
perma_stomach #p-value: 0.4147, R2 = 0.03212
##############################################
#Trophic indices
#Pianka's index
tax_matrix <- stomach_prop %>%
  select(-Squid_species) %>%
  as.matrix()
str(tax_matrix)
pianka_overlap <- function(matrix, ICOI, LFOR) {
  p1 <- matrix[ICOI, ]
  p2 <- matrix[LFOR, ]
  numerator <- sum(p1 * p2)
  denominator <- sqrt(sum(p1^2) * sum(p2^2))
  return(numerator / denominator)
}
#Calculate overlap between both species
overlap_lfor_icoi <- pianka_overlap(tax_matrix, 1, 2)
print(overlap_lfor_icoi) # 0.9294096
#With Phyla
phyl_matrix <- phyl_prop %>%
  select(-Squid_species) %>%
  as.matrix()
str(phyl_matrix)
# Function to calculate Pianka's overlap index
pianka_overlap <- function(matrix, ICOI, LFOR) {
  p1 <- matrix[ICOI, ]
  p2 <- matrix[LFOR, ]
  numerator <- sum(p1 * p2)
  denominator <- sqrt(sum(p1^2) * sum(p2^2))
  return(numerator / denominator)
}
# Calculate overlap between the two species
overlap_phyl<- pianka_overlap(phyl_matrix, 1, 2)
print(overlap_phyl) # 0.9744075
#Levin's niche breadth
levin_niche_breadth <- function(matrix, species_index) {
  p <- matrix[species_index, ]
  value_sum <- sum(p^2)
  if (value_sum == 0) return(NA)  # Avoid division by zero
  return(1 / value_sum)
}
species_indices <- which(stomach_prop$Squid_species %in% c('LFOR', 'ICOI'))
breadth_lfor <- levin_niche_breadth(tax_matrix,
                                    species_indices[stomach_prop$Squid_species[species_indices] == 'LFOR'])
breadth_icoi <- levin_niche_breadth(tax_matrix,
                                    species_indices[stomach_prop$Squid_species[species_indices] == 'ICOI'])
cat("Levin's Niche Breadth for LFOR:", breadth_lfor, "\n") #2.453839
cat("Levin's Niche Breadth for ICOI:", breadth_icoi, "\n") #2.824115 
#phylum levels
indices_phyl <- which(phyl_prop$Squid_species %in% c('LFOR', 'ICOI'))
breadth_phyl_lfor <- levin_niche_breadth(phyl_matrix,
                                         indices_phyl[
                                           phyl_prop$Squid_species[species_indices] == 'LFOR'])
breadth_phyl_icoi <- levin_niche_breadth(phyl_matrix,
                                         species_indices[
                                           phyl_prop$Squid_species[species_indices] == 'ICOI'])
cat("Levin's Niche Breadth for LFOR:", breadth_phyl_lfor, "\n") #1.21553 
cat("Levin's Niche Breadth for ICOI:", breadth_phyl_icoi, "\n") #1.87128 
#Trophic levels
TL_ICOI <- 1 + sum(trophic_levels$ICOI*trophic_levels$TL)
print(TL_ICOI) # 3.804562
TL_LFOR <- 1 + sum(trophic_levels$LFOR*trophic_levels$TL)
print(TL_LFOR) # 4.004469
