# Supplementary material for: Fatty Acids and Stomach Contents Reveal Dietary Overlaps of Two Prospering Squid Species in the North Sea
Source: Ecol Evol. 2025 Nov 28;15(12):e72464. doi: 10.1002/ece3.72464 (PMC12661222; doi:10.1002/ece3.72464)
Supplement: Supplementary file 2 — Data S2: Proportions of prey phyla in the stomach contents of Illex coindetii and Loligo forbesii. [file ECE3-15-e72464-s004.txt]

Squid_species	Chaetognatha	Chordata	Crustacea	Mollusca
ICOI	0.002793296	0.698324022	0.181564246	0.117318436
LFOR	0	0.904494382	0.050561798	0.04494382
