# Supplementary material for: Fatty Acids and Stomach Contents Reveal Dietary Overlaps of Two Prospering Squid Species in the North Sea
Source: Ecol Evol. 2025 Nov 28;15(12):e72464. doi: 10.1002/ece3.72464 (PMC12661222; doi:10.1002/ece3.72464)
Supplement: Supplementary file 3 — Data S3: Lipid and fatty acid data of Illex coindetii and Loligo forbesii. [file ECE3-15-e72464-s006.txt]

ID	spec_org	Species	Organ	Lipid (g)	Lipid (% dm)	Station	Latitude	Longitude	DML (mm)	Wet mass (g)	Sex	Maturity stage	Stomach fullness	C14:0	C15:0	C16:0	C16:1 (n7)	C16:2 (n4)	C17:0	C16:3 (n4)	C16:4 (n1)	C18:0	C18:1 (n9)	C18:1 (n7)	cis C18:2 (n6)	C18:3 (n6)	C18:3 (n4)	C18:3 (n3)	C18:4 (n3)	C20:0	C20:1 (n9)	C20:2 (n6)	C20:3 (n6)	C20:4 (n6)	C20:3 (n3)	C20:4 (n3)	C20:5 (n3)	C22:1 (n11)	C22:1 (n9)	C22:5 (n3)	C22:6 (n3)	C24:1 (n9)
HR 2	LFOR_Mantle	LFOR	Mantle	0.0074	4.248722512	431	53.61616898	3.861500025	156	114	m	2a	1	2.624509536		28.14279511						5.654542325	3.176	1.889							2.168917533			1.38034521			17.06845271				37.89610019
HR 3	LFOR_Mantle	LFOR	Mantle	0.0106	7.854179016	422	54.59732819	4.416669846	130	72	f	2a	1	2.740780154	0.658355896	26.76963325	0.815894762		0.734362273			4.842846317	3.084	1.831							2.328198699			1.251988414			17.15835095				37.78517178
HR 4	LFOR_Mantle	LFOR	Mantle	0.0108	10.29944688	422	54.59732819	4.416669846	129	70	m	2a	1	2.917866059	0.646029356	27.40158004	0.846890166		0.733640881			4.721043601	3.219	1.832							2.432708657			1.096273672			17.22622088				36.92698369
HR 5	LFOR_Mantle	LFOR	Mantle	0.01008	6.303363704	450	55.79399872	5.233500004	177	158	m	2a	4	2.184747651	0.703558294	28.37448475	0.73772948		0.804687755			5.893650442	2.66	1.628							1.555951708			1.708795812			16.61418382				37.13460182
HR 6	LFOR_Mantle	LFOR	Mantle	0.00824	5.459057072	439	56.01832962	5.284999847	182	201	f	3a	2	2.257243654		27.93246183	0.684852998		0.570064701			5.323870086	3.331	2.01							3.108717711			1.082583652			17.29547337				36.40386634
HR 7	LFOR_Mantle	LFOR	Mantle	0.01049	9.287206873	398	56.5909996	5.370170116	220	292	f	3a	2	2.342255804	0.579753974	26.90882939	0.685929666		0.589591067			5.065009717	3.188	1.811							3.16496334			1.266448058			17.35827189				37.04025
HR 10	LFOR_Mantle	LFOR	Mantle	0.0097	3.657078557	422	56.5909996	5.370170116	275	475	m	2a	1	2.871797001	0.626219349	27.3903418	1.056198443		0.612208202			5.074168425	3.43	2.09							2.106386176			1.471576127			16.9299681			0.944671109	35.39681525
HR 16	LFOR_Mantle	LFOR	Mantle	0.0107	6.064040805	422	56.68466949	5.207499981	267	407	m	2b	2	3.056053016	0.586104247	27.40305135	0.87607		0.572425709			4.659734457	3.422	1.795							2.661451644			1.211372893			15.35431416				38.40187524
HR 20	LFOR_Mantle	LFOR	Mantle	0.0095	7.20242608	448	56.68466949	5.207499981	103	36	m	2a	1	3.251350538		27.77308037	0.985818969					3.927635291	3.691	2.058							2.896983381			1.013609334			17.6636393				36.73892703
HR 21	ICOI_Mantle	ICOI	Mantle	0.00297	7.951618322	439	56.66883087	5.210669994	109	41	m	3a	2	1.658346005		27.19023064			0.738534967			4.553511437	2.71	1.45							2.777212205			1.207400261			15.63508632				42.07989074
HR 22	ICOI_Mantle	ICOI	Mantle	0.00856	9.744779582	429	56.66883087	5.210669994	160	111	f	3a	1	1.88617757		26.21626924			0.93741876			6.628533692	3.616	1.966							3.915420452			1.84924554			18.04489022				34.13032734
HR 24	ICOI_Mantle	ICOI	Mantle	0.0048	5.644402634	405	56.62149811	5.248000145	146	94	f	3a	1	1.663064936		26.77267354						6.512246475	3.39	1.493							3.53977557			1.323503705			16.67547612				38.63053049
HR 27	ICOI_Mantle	ICOI	Mantle	0.00276	4.432624113	438	56.58050156	5.303500175	225	216	f	3a	3			22.89098671						6.06667558		1.827							5.372061738			2.058630428			21.0824192				40.70190033
HR 29	ICOI_Mantle	ICOI	Mantle	0.00689	9.404828748	389	55.65467072	6.795499802	151	82	f	3a	1			23.64700259						6.253090165	3.239	2.045							3.530766428			1.633986772			18.52985704				41.12154075
HR 31	ICOI_Mantle	ICOI	Mantle	0.00254	5.821764442	401	54.36117172	7.168670177	195	226	m	3a	3	1.448662948		26.18039385			0.681061679			5.228808072	2.064	1.641							4.657881772			1.341936201			14.68058121				42.07586424
HR 32	ICOI_Mantle	ICOI	Mantle	0.00171	6.125949522	401	54.34183121	6.993669987	169	154	m	3a	4	1.200150028		25.82568236			0.576574326			5.392136086	2.129	1.484							4.867613229			1.620073313			15.68682401				41.21786952
HR 33	ICOI_Mantle	ICOI	Mantle	0.00334	10.51094891	445	54.38566971	7.175169945	162	128	m	3a	1			26.63360365						5.113928855		1.607							4.333116329			1.521076772			15.31177769				45.47900648
HR 34	ICOI_Mantle	ICOI	Mantle	0.00062	6.065857886	386	54.38566971	7.175169945	168	141	f	3a	4			25.31951263						7.772743396	3.883	1.954							3.779051407			3.830727002			16.24226411				37.21847188
HR 35	ICOI_Mantle	ICOI	Mantle	0.00347	5.716512927	437	54.38566971	7.175169945	167	154	m	3a	3	1.376126937		24.26351558			0.637549866			4.916472556	2.125	1.762							5.056858584			1.21352916			14.9100633				42.54636353
HR 37	ICOI_Mantle	ICOI	Mantle	0.00179	9.796388782	416	54.38566971	7.175169945	143	103	m	3a	1			27.58369564			0.750884222			5.853920485	2.543	1.671							2.856744326			1.670866408			15.14798646				41.92157423
HR 41	ICOI_Mantle	ICOI	Mantle	0.0033	7.033796535	430	54.3116684	7.220170021	131	87	m	3a	2	1.359703095		25.28340424			0.736534411			11.859113	2.307	1.801							2.743312048			1.414227984			14.59019462				37.30593321
HR 43	ICOI_Mantle	ICOI	Mantle	0.00077	3.292568203	404	54.38383102	7.216829777	181	180	m	3a	2			27.11513452						7.71105208		1.687							5.323869484			1.787931025			15.44667687				40.92862552
HR 44	ICOI_Mantle	ICOI	Mantle	0.00275	3.323076923	402	54.31949997	7.356669903	194	168	f	3a	3			30.24934629						8.196322875		2.244							6.220327396			1.380795852			17.98279188				33.72688201
HR 46	ICOI_Mantle	ICOI	Mantle	0.00189	2.584586466	402	54.31949997	7.356669903	143	67	f	2b	1	1.872402396		27.08314308			0.657130075			6.19745669	2.568	1.445							3.832256178			1.259485684			15.1333173				38.72294765
HR 47	ICOI_Mantle	ICOI	Mantle	0.00229	7.009857612	438	56.6791687	5.461669922	176	177	f	3a	1	1.31697014		21.59617752			0.747662461			6.528361136	2.748	1.479							5.420138099			1.486949561			17.7151544				38.80936763
HR 48	ICOI_Mantle	ICOI	Mantle	0.00114	4.989154013	438	56.68999863	5.311669827	192	191	m	3a	1			24.8926308			0.629339567			4.832576992	1.988	1.517							5.185543599			1.757426282			15.56872223				41.9198624
HR 49	ICOI_Mantle	ICOI	Mantle	0.0035	5.670771225	431	56.68999863	5.311669827	120	80	m	3a	1			28.86112132						6.521295296		1.82							2.861991093			1.538572429			15.1580276				43.23918746
HR 50	ICOI_Mantle	ICOI	Mantle	0.013	18.67816092	436	56.70466995	5.175000191	114	45	m	3a	1			27.42599517						6.914273377		1.753							3.325810499			1.659074273			16.01560151				42.90606568
HR 51	ICOI_Mantle	ICOI	Mantle	0.0034	2.948573411	389	56.70466995	5.175000191	116	55	m	3a	1	1.664986566		26.42961294			0.707972698			5.88788279	2.67	1.636							3.330740319			1.736697922			15.9080803				40.02847475
HR 55	LFOR_Mantle	LFOR	Mantle	0.00447	6.366968937	449	56.70466995	5.175000191	113	53	f	1	1	2.362811755	0.587746197	26.41014358	0.643476213		0.8212661			5.051941452	2.782	1.66							2.195523873			3.480950618			16.62148301				37.3833899
HR 56	LFOR_Mantle	LFOR	Mantle	0.0057	4.381245196	449	56.70466995	5.175000191	102	39	m	2a	1	3.371886359	0.503872673	25.54278482	0.881500782		0.641046121			4.365148566	3.676	2.012							2.918081377			0.935440168			16.580663			0.553336534	38.01840699
HR 57	LFOR_Mantle	LFOR	Mantle	0.00483	9.948748869	418	56.70466995	5.175000191	105	47	m	2a	1	2.984389062		27.17600165			0.658545097			4.560084264	3.458	1.993							2.566532611			1.028595404			17.08543771				38.48997994
HR 59	LFOR_Mantle	LFOR	Mantle	0.00605	11.54806492	396	56.64550018	5.268000126	113	48	m	2a	2	2.726610822	0.509540166	25.99480783	0.927658512		0.571073803			3.928230153	3.234	1.755							2.464474186			1.024893096			16.75363233			0.525646384	39.58411416
HR 61	ICOI_Mantle	ICOI	Mantle	0.00541	4.268529298	438	56.64550018	5.268000126	116	51	m	3a	1			27.07068466						5.454655304	2.45	1.435							3.417929379			1.346827273			14.72609371				44.09911159
HR 62	ICOI_Mantle	ICOI	Mantle	0.0034	6.504065041	437	56.67567062	5.381330013	99	39	m	3a	1			26.32364551						5.619790399		1.76							3.449801308			1.185030701			15.09268231				46.56863637
HR 63	ICOI_Mantle	ICOI	Mantle	0.00449	0.8218842	398	56.61967087	5.410999775	91	18	f	2a	0	2.155631251		26.94040099						4.158674745		1.554							2.788622894			1.13771883			16.9862371				44.27898619
HR 64	ICOI_Mantle	ICOI	Mantle	0.00451	4.430607113	397	56.59817123	5.373829842	99	25	f	2b	1	1.957408046		27.44893609						5.791062094		1.577							3.19391408			1.316962306			15.10527071				43.60896415
HR 65	ICOI_Mantle	ICOI	Mantle	0.00153	3.149606299	403	54.59682846	5.563169956	90	28	m	2b	1			24.73767054			0.760995347			5.669468872	2.572	1.595							3.040457621			1.425706553			16.88701972				43.31206545
HR 66	ICOI_Mantle	ICOI	Mantle	0.0058	3.827624893	443	54.29800034	5.650000095	100	32	m	3a	2			26.19505823						6.387179104		1.653							3.922701232			1.413044974			17.73288794				42.69636313
HR 68	LFOR_Mantle	LFOR	Mantle	0.0119	10.25408348	444	54.29800034	5.650000095	82	26	m	1	0	2.127871062	0.43767584	26.70728512	0.743557447		0.473903351			3.7629281	3.295	1.945							2.982971144			1.049692582			18.24937241				37.93560247
HR 72	ICOI_Mantle	ICOI	Mantle	0.01031	7.75868894	438	54.23400116	6.056670189	104	39	m	3b	2	1.626378053		28.08973822			0.59939091			3.795474345	2.355	1.329							2.745581115			0.912102066			15.11847324				42.23755282
HR 2	LFOR_DG	LFOR	DG	0.00541	11.38766878	431	53.61616898	3.861500025	156	114	m	2a	1	3.833		22.183	2.089	0.868	0.772		1.027	7.075	6.794	2.273							2.873525821			1.926023409			18.60195218				29.68571694
HR 3	LFOR_DG	LFOR	DG	0.00248	8.540925267	422	54.59732819	4.416669846	130	72	f	2a	1	1.794	0.653	18.816	1.079	0.658	0.915	0.292		7.947	2.577	1.672	0.324			0.309795077	0.686026629		1.968524811	0.320854817		2.106708841	0.202869003	0.470079639	21.76882134				35.10014945	0.340085562
HR 4	LFOR_DG	LFOR	DG	0.00113	15.01340483	422	54.59732819	4.416669846	129	70	m	2a	1	2.165		23.144	1.14		0.92			8.809	4.402	2.009							2.814141975			1.694985138			20.54446881				32.35792053
HR 5	LFOR_DG	LFOR	DG	0.0145	13.69628488	450	55.79399872	5.233500004	177	158	m	2a	4	3.993	0.74	19.372	2.983	1.432	0.916			7.997	7.943	2.306	0.621			0.583824698	0.740127541		1.982547201	0.420677319		2.101294834	0.268652946	0.510055427	17.0869536			0.990948691	27.01046786
HR 6	LFOR_DG	LFOR	DG	0.0183	19.31739432	439	56.01832962	5.284999847	182	201	f	3a	2	3.551	0.527	15.1	2.321	1.805	0.542	0.242	0.237	6.176	6.866	2.062	1.091			0.616034602	0.790744687		4.910831422	0.54575774		1.21519634	0.24704551	0.632567419	15.97541735	2.860839231	0.227838513	1.102431821	29.77190878	0.58225859
HR 7	LFOR_DG	LFOR	DG	0.0266	25.25651144	398	56.5909996	5.370170116	220	292	f	3a	2	4.204	0.545	13.521	3.453	2.274	0.55	0.334	0.186	5.764	8.544	2.551	1.37			0.813790985	1.095632346		5.56898511	0.530787073		1.321981537	0.380790778	0.555035669	14.77581224	3.947713549	0.298809773	1.355424551	25.40882748	0.65180546
HR 10	LFOR_DG	LFOR	DG	0.0637	37.73249615	422	56.5909996	5.370170116	275	475	m	2a	1	7.379	0.886	16.868	6.698	0.344	0.556	0.139	0.134	5.045	15.706	3.022	1.066			1.24154114	1.99841377		1.542566738	0.442289713		1.119221872	0.231265995	0.8356075	13.32788321	0.803140021	0.191704564	1.636685361	18.39264587	0.394862151
HR 16	LFOR_DG	LFOR	DG	0.05368	30.86627418	422	56.68466949	5.207499981	267	407	m	2b	2	5.611	0.726	15.394	5.63	1.957	0.586	0.443		4.849	13.316	3.066	0.925			0.926482829	1.507697446		1.266460924	0.395596217		1.472254352			16.34843976	0.268577118		1.823300732	23.1585004	0.330222271
HR 20	LFOR_DG	LFOR	DG	0.00575	5.476951164	448	56.68466949	5.207499981	103	36	m	2a	1			25.937						11.185									3.235679547						24.59905913				35.04316041
HR 21	ICOI_DG	ICOI	DG	0.06077	44.27857091	439	56.66883087	5.210669994	109	41	m	3a	2	4.936	0.595	17.356	3.968	1.475	0.346	0.344		3.354	13.749	1.792	1.884	0.080064143	0.088384546	1.594730841	2.332355143	0.173823611	3.309870536	0.392586919	0.067433481	0.654229576	0.220306365	0.989800434	8.417793935	5.022979481	0.357470402	0.920150127	24.72137587	0.857640213
HR 22	ICOI_DG	ICOI	DG	0.03549	42.11757824	429	56.66883087	5.210669994	160	111	f	3a	1	3.514	0.553	16.374	3.932	2.454	0.48	0.343		4.189	18.224	2.474	0.979			0.821216052	1.034430323		0.987441776	0.503790102	0.149621867	1.104465136	0.238420154	0.862045831	10.97093774	0.29466364		0.714456001	28.32105972	0.482083725
HR 24	ICOI_DG	ICOI	DG	0.12713	43.14562298	405	56.62149811	5.248000145	146	94	f	3a	1	3.772	0.485	16.116	3.524	2.014	0.393	0.325		4.267	17.067	2.224	1.643	0.090165049	0.09688809	1.182555902	1.566368302	0.153912638	2.873933303	0.570118645	0.083815055	0.883829405		0.993789163	9.948960505	3.279108081	0.309482481	1.099234146	24.21926233	0.81924382
HR 27	ICOI_DG	ICOI	DG	0.0444	48.20556381	438	56.58050156	5.303500175	225	216	f	3a	3	3.737	0.532	13.354	2.47	0.889	0.411	0.494		4.309	13.385	2.322	1.688		0.562675959	1.029155883	1.015726409		7.775676833	0.866289641		0.8629561		1.196713991	9.201872502	7.784627035	0.516567172	1.585904438	22.84034721	1.170948544
HR 29	ICOI_DG	ICOI	DG	0.02669	22.85577765	389	55.65467072	6.795499802	151	82	f	3a	1	2.08	0.43	12.17	3.091	2.462	0.622	0.576		6.698	19.95	3.79	1.495	0.233277693		0.693296151	0.495172049	0.684063	1.922281225	0.828159994		1.232522168	0.385467284	0.764702333	9.139733652	0.407764228	0.324660613	2.090626921	26.85009832	0.585071169
HR 31	ICOI_DG	ICOI	DG	0.05007	34.34065934	401	54.36117172	7.168670177	195	226	m	3a	3	2.534	0.397	11.953	1.599	2.46	0.433	0.302		4.149	9.354	1.834	1.07	0.117472525		0.643163425	0.696281918	0.121220238	7.703938951	0.868936682	0.119056297	0.993119439	0.39633649	0.766960398	7.723822295	6.160986213	0.433336706	3.357132076	33.21045273	0.601309173
HR 32	ICOI_DG	ICOI	DG	0.08252	38.37689872	401	54.34183121	6.993669987	169	154	m	3a	4	3.952	0.491	18.181	4.845	1.737	0.361	0.336		3.966	16.119	2.219	1.792	0.091263967		1.411873754	2.055339467	0.176247335	2.170804337	0.438590668	0.054650493	0.617913076	0.232158919	1.015169387	8.517619082	2.534228925	0.305350244	2.867128708	22.68206585	0.830500646
HR 33	ICOI_DG	ICOI	DG	0.0586	43.63929147	445	54.38566971	7.175169945	162	128	m	3a	1	3.938	0.449	17.46	3.261	2.623	0.373	0.3		4.184	18.462	2.295	1.085	0.117981886		0.678643845	0.664223311	0.180559029	4.764503276	0.71485644	0.10731868	0.820478875	0.292333504	0.813216002	6.740808251	5.187970803	0.431195455	1.331204514	21.64322465	1.07958254
HR 34	ICOI_DG	ICOI	DG	0.05249	39.64721398	386	54.38566971	7.175169945	168	141	f	3a	4	3.867	0.531	18.354	4.856	1.44	0.501	0.404		5.253	20.634	2.995	1.094	0.153149394	0.245417533	0.904624641	1.441388824	0.336205871	1.587780257	0.421177192	0.109223945	1.056705653	0.366274152	0.722424012	10.45691933	1.499378757	0.282159957	1.057379798	18.656481	0.774216764
HR 35	ICOI_DG	ICOI	DG	0.1203	38.07089298	437	54.38566971	7.175169945	167	154	m	3a	3	5.096	0.623	16.581	4.164	0.164	0.393	0.426	0.051	3.497	12.388	2.209	1.706	0.091388048	0.12738417	1.418106631	1.872234308	0.166828491	5.354065117	0.497938299	0.079730544	0.806715274	0.254359739	0.826576429	8.425966241	7.945762086	0.476587026	2.056090736	21.38930607	0.911452915
HR 37	ICOI_DG	ICOI	DG	0.11145	54.43260464	416	54.38566971	7.175169945	143	103	m	3a	1	3.913	0.534	19.46	4.484	1.491	0.418	0.337	0.128	4.364	21.695	2.478	0.723	0.169740533	0.12191996	0.751956388	0.949298269	0.250469706	1.045451467	0.327069187	0.099797201	0.791482672		0.628402237	10.16543994	0.475929129	0.285524722	2.185259114	20.88064477	0.848569515
HR 41	ICOI_DG	ICOI	DG	0.09676	55.19347073	430	54.3116684	7.220170021	131	87	m	3a	2	3.124	0.432	17.892	3.808	1.759	0.396	0.327	0.091	4.387	22.84	2.246	0.622	0.134770168	0.104314561	0.534806119	0.755387991	0.231788201	1.209454555	0.392314866	0.095966625	0.895476311	0.351395498	0.724143265	8.378887048	0.577717515	0.28051073	1.2725761	24.70136695	1.435204148
HR 43	ICOI_DG	ICOI	DG	0.0795	47.75299274	404	54.38383102	7.216829777	181	180	m	3a	2	4.569	0.538	15.098	4.19	2.006	0.384	0.378	0.059	3.605	12.856	2.263	1.232	0.091219165		0.939631694	1.219376661	0.157369633	7.253540034	0.674734654	0.098060131	0.831311493	0.268629727	0.797765791	8.213220023	8.253097966	0.490493696	1.255614215	21.30755411	0.971264196
HR 44	ICOI_DG	ICOI	DG	0.054	24.92571806	402	54.31949997	7.356669903	194	168	f	3a	3	4.543	0.684	17.341	4.135	2.352	0.562	0.597		4.69	13.448	3.175	2.115			1.121645117	1.012433358		6.115950928	0.912366255		0.80774852	0.277788515	0.770083501	8.173047537	6.601928319	0.406197593	0.895572248	18.63996604	0.624902789
HR 46	ICOI_DG	ICOI	DG	0.0854	30.95975232	402	54.31949997	7.356669903	143	67	f	2b	1	4.227	0.615	15.494	3.335	1.76	0.54	0.453		4.463	11.981	2.591	1.939	0.117451707		1.126523177	1.553381691		4.092828108	0.567923731		0.903309172	0.485377371	0.963206832	9.602488941	5.114453338	0.422787722	1.120113136	25.74078831	0.790480607
HR 47	ICOI_DG	ICOI	DG	0.1002	30.8161192	438	56.6791687	5.461669922	176	177	f	3a	1	4.004	0.533	13.498	3.982	1.855	0.453	0.411		4.055	14.178	2.904	1.43			0.871810215	1.196430956		5.673799279	0.551362526		1.112379861	0.292005439	0.7242817	10.53719334	7.740261738	0.488880439	1.308092342	21.35762702	0.843596828
HR 48	ICOI_DG	ICOI	DG	0.0667	44.51345756	438	56.68999863	5.311669827	192	191	m	3a	1	4.295	0.587	17.358	3.849	2.132	0.405	0.36		3.803	15.13	2.284	1.576		0.168342838	1.045666031	1.223988916		4.376924272	0.453153428		0.867550829	0.25975616	0.778790853	7.94445548	5.412600737	0.434152083	0.99115091	23.52166893	0.743489002
HR 49	ICOI_DG	ICOI	DG	-0.0275	40.6580938	431	56.68999863	5.311669827	120	80	m	3a	1	2.186	0.376	15.799	2.252	2.141	0.433	0.217		4.236	18.742	1.827	0.529	0.144225064		0.453542255	0.683725849	0.340635619	1.033273141	0.364467147	0.107785013	1.128034677	0.198462341	0.740191531	9.37542988	0.196562086	0.177558542	1.335904642	34.26598062	0.716475027
HR 50	ICOI_DG	ICOI	DG	0.09096	40.91603053	436	56.70466995	5.175000191	114	45	m	3a	1	3.469	0.487	16.798	2.857	1.872	0.397	0.334	0.066	4.003	13.432	1.901	1.68	0.136318939		1.087019249	1.593278441	0.157363422	3.476767326	0.44452649	0.061921194	0.786948634	0.196375819	1.039549638	9.048798837	4.428360914	0.397501491	0.974359166	28.05126159	0.82491227
HR 51	ICOI_DG	ICOI	DG	0.01705	15.50584647	389	56.70466995	5.175000191	116	55	m	3a	1	2.527	0.481	19.222	1.763	3.085	0.764	0.362		7.184	14.508	3.027	0.636				0.333076812	0.574627734	2.178842914	0.576317142		1.403974254	0.340520182	0.380009423	10.9793998	0.188177561	0.282934303	0.839511323	27.79404723	0.569228716
HR 55	LFOR_DG	LFOR	DG	0.00258	10.38753496	449	56.70466995	5.175000191	113	53	f	1	1	2.271	0.58	22.968	0.807		1.02			8.868	2.732	1.771							2.679591567			1.74787612			22.52284321				32.03361895
HR 56	LFOR_DG	LFOR	DG	0.00622	11.85695162	449	56.70466995	5.175000191	102	39	m	2a	1	2.077	0.484	20.8	0.876	0.617	0.93	0.351	0.201	8.458	3.341	1.753	0.224				0.221955938		2.36765624	0.354871034		1.753340883	0.250403858	0.262167808	21.85729374			0.914676815	31.90544646
HR 57	LFOR_DG	LFOR	DG	0.00297	11.82592242	418	56.70466995	5.175000191	105	47	m	2a	1	2.055	0.604	21.119	1.023	0.797	0.797	0.376		7.989	3.493	1.71	0.323				0.526288682		2.353343723	0.443004001		1.562955825		0.382389235	21.35772431			0.65966583	32.4290505
HR 59	LFOR_DG	LFOR	DG	0.106	-43.01916308	396	56.64550018	5.268000126	113	48	m	2a	2	1.742	0.576	20.869	1.1	0.924	0.906			8.429	3.836	1.932							2.425295819			1.757140648			23.51511427				31.98767169
HR 61	ICOI_DG	ICOI	DG	0.01514	41.88345473	438	56.64550018	5.268000126	116	51	m	3a	1	1.966	0.516	16.065	2.021	3.323	0.684	0.402		6.179	8.764	2.014	1.263			0.626065117	0.912809368		2.624922179	0.512803022		1.015029093		1.122994184	9.574678465	1.408435286	0.260432702	0.97474114	37.05694656	0.712747118
HR 62	ICOI_DG	ICOI	DG	0.06391	33.89830508	437	56.67567062	5.381330013	99	39	m	3a	1	2.155		21.545	1.891	5.338				11.529	8.231	2.722							3.236180385			1.622143166			9.803186841	1.370532141			30.55709832
HR 63	ICOI_DG	ICOI	DG	0.12712	28.81570614	398	56.61967087	5.410999775	91	18	f	2a	0	2.536	0.63	17.695	2.843	4.482	0.785	0.373		7.492	7.994	2.33	1.101			0.541424825	1.012929703		1.801740728	0.440139711		1.068982662		0.756568898	10.28015873	0.743045881		0.690805445	33.6074649	0.796323377
HR 64	ICOI_DG	ICOI	DG	0.11474	21.12299465	397	56.59817123	5.373829842	99	25	f	2b	1	3.357	0.713	17.568	3.186	4.977	0.874	0.38		8.267	12.277	3.13	1.472			0.784197847	0.999106282		2.933391677	0.652283214		1.045516342		0.729862815	9.926961422	2.105827054		0.740231222	23.13688557	0.74358534
HR 65	ICOI_DG	ICOI	DG	0.0914	42.17001408	403	54.59682846	5.563169956	90	28	m	2b	1	1.407	0.416	12.596	1.538	2.916	0.648	0.338	0.14	6.365	6.872	1.727	0.869	0.160571732		0.489375155	0.90412781		1.683071838	0.584426991	0.111235565	1.32224952	0.293066489	1.101656967	10.58251663	0.585412685	0.17439284	1.287436342	44.01849649	0.870612309
HR 66	ICOI_DG	ICOI	DG	0.2057	58.18681633	443	54.29800034	5.650000095	100	32	m	3a	2	1.729	0.423	14.155	2.086	2.521	0.63	0.336	0.106	6.994	8.076	1.724	1.052	0.176915258	0.059219386	0.498997977	0.599081829	0.179694612	2.287245407	0.44448962	0.076650339	0.865278905	0.221037208	1.276792039	8.860517262	1.06577007	0.291458077	1.26666912	40.95404296	1.045791182
HR 68	LFOR_DG	LFOR	DG	0.1144	15.97552685	444	54.29800034	5.650000095	82	26	m	1	0	1.92	0.548	18.545	1.354	0.709	0.638			7.979	3.149	2.024	0.461				0.477779232		2.965335098	0.457767868		1.673365869			23.12301222				33.97560726
HR 72	ICOI_DG	ICOI	DG	0.0919	41.27983215	438	54.23400116	6.056670189	104	39	m	3b	2	4.039	0.501	18.598	4.949	1.72	0.368	0.353	0.176	4.055	16.491	2.265	1.834	0.088287842	0.101561074	1.431048488	2.101149735	0.173033421	2.215143526	0.447759979	0.070590681	0.632043376	0.257015585	1.032636739	8.697358253	2.605157459	0.308460655	0.914517263	22.84979655	0.725206557
