# Supplementary material for: Fatty Acids and Stomach Contents Reveal Dietary Overlaps of Two Prospering Squid Species in the North Sea
Source: Ecol Evol. 2025 Nov 28;15(12):e72464. doi: 10.1002/ece3.72464 (PMC12661222; doi:10.1002/ece3.72464)
Supplement: Supplementary file 4 — Data S4: Amounts of prey taxa hard structures in the stomachs of Illex coindetii and Loligo forbesii. [file ECE3-15-e72464-s007.txt]

ID	Squid_species	DML_squid_.mm.	Wet_weight_squid_.g.	Squid_sex	Squid_stage	SF	Structure	Phylum	Lowest_taxon	Quantity
HR31	ICOI	195	226	m	3a	3	Body	Chaetognatha	Chaetognatha	1
HR02	LFOR	156	114	m	2a	1	Vertebra	Chordata	Ammodytes	5
HR02	LFOR	156	114	m	2a	1	Otolith	Chordata	Ammodytidae	3
HR05	LFOR	177	158	m	2a	4	Otolith	Chordata	Ammodytidae	9
HR29	ICOI	151	82	f	3a	1	Otolith	Chordata	Ammodytidae	1
HR64	ICOI	99	25	f	2b	1	Vertebra	Chordata	Clupea harengus	17
HR07	LFOR	220	292	f	3a	2	Vertebra	Chordata	Clupeidae	13
HR05	LFOR	177	158	m	2a	4	Vertebra	Chordata	Gadidae	29
HR06	LFOR	182	201	f	3a	2	Vertebra	Chordata	Gadidae	23
HR07	LFOR	220	292	f	3a	2	Vertebra	Chordata	Gadidae	14
HR32	ICOI	169	154	m	3a	4	Vertebra	Chordata	Gadidae	20
HR44	ICOI	194	168	f	3a	3	Vertebra	Chordata	Gadidae	4
HR51	ICOI	116	55	m	3a	1	Vertebra	Chordata	Gadidae	4
HR02	LFOR	156	114	m	2a	1	Otolith	Chordata	Gobiidae	4
HR03	LFOR	129	70	m	2a	1	Otolith	Chordata	Gobiidae	4
HR03	LFOR	129	70	m	2a	1	Vertebra	Chordata	Gobiidae	84
HR04	LFOR	129	70	m	2a	1	Otolith	Chordata	Gobiidae	1
HR05	LFOR	177	158	m	2a	4	Otolith	Chordata	Gobiidae	5
HR05	LFOR	177	158	m	2a	4	Vertebra	Chordata	Gobiidae	8
HR16	LFOR	267	407	m	2b	2	Vertebra	Chordata	Gobiidae	55
HR16	LFOR	267	407	m	2b	2	Otolith	Chordata	Gobiidae	1
HR21	ICOI	109	41	m	3a	2	Otolith	Chordata	Gobiidae	1
HR22	ICOI	160	111	f	3a	1	Otolith	Chordata	Gobiidae	1
HR22	ICOI	160	111	f	3a	1	Vertebra	Chordata	Gobiidae	4
HR24	ICOI	146	94	f	3a	1	Otolith	Chordata	Gobiidae	4
HR27	ICOI	225	216	f	3a	3	Vertebra	Chordata	Gobiidae	30
HR29	ICOI	151	82	f	3a	1	Otolith	Chordata	Gobiidae	1
HR31	ICOI	195	226	m	3a	3	Vertebra	Chordata	Gobiidae	44
HR32	ICOI	169	154	m	3a	4	Otolith	Chordata	Gobiidae	1
HR34	ICOI	168	141	f	3a	4	Vertebra	Chordata	Gobiidae	3
HR35	ICOI	167	154	m	3a	3	Vertebra	Chordata	Gobiidae	19
HR37	ICOI	143	103	m	3a	1	Otolith	Chordata	Gobiidae	1
HR43	ICOI	181	180	m	3a	2	Vertebra	Chordata	Gobiidae	32
HR44	ICOI	194	168	f	3a	3	Vertebra	Chordata	Gobiidae	13
HR49	ICOI	120	80	m	3a	1	Otolith	Chordata	Gobiidae	10
HR49	ICOI	120	80	m	3a	1	Vertebra	Chordata	Gobiidae	2
HR55	LFOR	113	53	f	1	1	Otolith	Chordata	Gobiidae	1
HR56	LFOR	102	39	m	2a	1	Otolith	Chordata	Gobiidae	13
HR56	LFOR	102	39	m	2a	1	Vertebra	Chordata	Gobiidae	7
HR59	LFOR	113	48	m	2a	2	Otolith	Chordata	Gobiidae	26
HR59	LFOR	113	48	m	2a	2	Vertebra	Chordata	Gobiidae	6
HR62	ICOI	99	39	m	3a	1	Otolith	Chordata	Gobiidae	4
HR65	ICOI	90	28	m	2b	1	Otolith	Chordata	Gobiidae	21
HR66	ICOI	100	32	m	3a	2	Otolith	Chordata	Gobiidae	6
HR72	ICOI	104	39	m	3b	2	Otolith	Chordata	Gobiidae	2
HR49	ICOI	120	80	m	3a	1	Otolith	Chordata	Gymnocephalus cernua	1
HR66	ICOI	100	32	m	3a	2	Otolith	Chordata	Gymnocephalus cernua	1
HR55	LFOR	113	53	f	1	1	Otolith	Chordata	Teleostei	2
HR56	LFOR	102	39	m	2a	1	Otolith	Chordata	Teleostei	9
HR41	ICOI	131	87	m	3a	2	Vertebra	Chordata	Trisopterus	1
HR43	ICOI	181	180	m	3a	2	Vertebra	Chordata	Trisopterus	1
HR49	ICOI	120	80	m	3a	1	Otolith	Chordata	Trisopterus	1
HR21	ICOI	109	41	m	3a	2	Body	Crustacea	Calanoida	1
HR34	ICOI	168	141	f	3a	4	Body	Crustacea	Calanoida	16
HR35	ICOI	167	154	m	3a	3	Body	Crustacea	Calanoida	1
HR47	ICOI	176	177	f	3a	1	Body	Crustacea	Calanoida	39
HR02	LFOR	156	114	m	2a	1	Eye	Crustacea	Crustacea	1
HR02	LFOR	156	114	m	2a	1	Segment	Crustacea	Crustacea	2
HR03	LFOR	129	70	m	2a	1	Eye	Crustacea	Crustacea	1
HR31	ICOI	195	226	m	3a	3	Head	Crustacea	Crustacea	1
HR55	LFOR	113	53	f	1	1	Leg	Crustacea	Crustacea	3
HR56	LFOR	102	39	m	2a	1	Leg	Crustacea	Crustacea	3
HR59	LFOR	113	48	m	2a	2	Segment	Crustacea	Crustacea	5
HR66	ICOI	100	32	m	3a	2	Segment	Crustacea	Crustacea	7
HR05	LFOR	177	158	m	2a	4	Body	Crustacea	Cyclopoida	1
HR34	ICOI	168	141	f	3a	4	Eye	Crustacea	Decapoda	25
HR34	ICOI	168	141	f	3a	4	Larva	Crustacea	Decapoda	2
HR34	ICOI	168	141	f	3a	4	Chela	Crustacea	Decapoda	9
HR59	LFOR	113	48	m	2a	2	Chela	Crustacea	Decapoda	2
HR64	ICOI	99	25	f	2b	1	Chela	Crustacea	Decapoda	1
HR66	ICOI	100	32	m	3a	2	Body	Crustacea	Isopoda	1
HR22	ICOI	160	111	f	3a	1	Body	Crustacea	Paguridae	1
HR05	LFOR	177	158	m	2a	4	Beak	Mollusca	Cephalopoda	1
HR33	ICOI	162	128	m	3a	1	Sucker	Mollusca	Cephalopoda	3
HR56	LFOR	102	39	m	2a	1	Beak	Mollusca	Cephalopoda	3
HR16	LFOR	267	407	m	2b	2	Body	Mollusca	Gastropoda	8
HR55	LFOR	113	53	f	1	1	Beak	Mollusca	Loliginidae	3
HR56	LFOR	102	39	m	2a	1	Beak	Mollusca	Loliginidae	1
HR05	LFOR	177	158	m	2a	4	Body	Nematoda	Nematoda	5
HR06	LFOR	182	201	f	3a	2	Body	Nematoda	Nematoda	8
HR16	LFOR	267	407	m	2b	2	Body	Nematoda	Nematoda	12
HR21	ICOI	109	41	m	3a	2	Body	Nematoda	Nematoda	6
HR27	ICOI	225	216	f	3a	3	Body	Nematoda	Nematoda	1
HR32	ICOI	169	154	m	3a	4	Body	Nematoda	Nematoda	1
HR33	ICOI	162	128	m	3a	1	Body	Nematoda	Nematoda	1
HR43	ICOI	181	180	m	3a	2	Body	Nematoda	Nematoda	2
HR44	ICOI	194	168	f	3a	3	Body	Nematoda	Nematoda	2
HR59	LFOR	113	48	m	2a	2	Body	Nematoda	Nematoda	1
HR72	ICOI	104	39	m	3b	2	Body	Nematoda	Nematoda	7
