# Supplementary material for: Fatty Acids and Stomach Contents Reveal Dietary Overlaps of Two Prospering Squid Species in the North Sea
Source: Ecol Evol. 2025 Nov 28;15(12):e72464. doi: 10.1002/ece3.72464 (PMC12661222; doi:10.1002/ece3.72464)
Supplement: Supplementary file 5 — Data S5: Proportions of prey taxa in the stomach contents of Illex coindetii and Loligo forbesii. [file ECE3-15-e72464-s003.txt]

Squid_species	Ammodytes	Ammodytidae	Calanoida	Cephalopoda	Chaetognatha	C_harengus	Clupeidae	Crustacea	Cyclopoida	Decapoda	Gadidae	Gastropoda	Gobiidae	G_cernua	Isopoda	Loliginidae	Paguridae	Trisopterus	Teleostei
ICOI	0	0.002793296	0.159217877	0.008379888	0.002793296	0.047486034	0	0.022346369	0	0.103351955	0.078212291	0	0.555865922	0.005586592	0.002793296	0	0.002793296	0.008379888	0
LFOR	0.01396648	0.033519553	0	0.011173184	0	0	0.036312849	0.041899441	0.002793296	0.005586592	0.184357542	0.022346369	0.606145251	0	0	0.011173184	0	0	0.030726257
