# Supplementary material for: Fatty Acids and Stomach Contents Reveal Dietary Overlaps of Two Prospering Squid Species in the North Sea
Source: Ecol Evol. 2025 Nov 28;15(12):e72464. doi: 10.1002/ece3.72464 (PMC12661222; doi:10.1002/ece3.72464)
Supplement: Supplementary file 6 — Data S6: Amounts of prey taxa in the stomachs of Illex coindetii and Loligo forbesii. [file ECE3-15-e72464-s002.txt]

ID	Section	Squid_species	DML_squid_[mm]	Wet_weight_squid_[g]	Squid_sex	Squid_stage	SF	Ammodytes	Ammodytidae	Calanoida	Cephalopoda	Chaetognatha	C_harengus	Clupeidae	Crustacea	Cyclopoida	Decapoda	Gadidae	Gastropoda	Gobiidae	G_cernua	Isopoda	Loliginidae	Nematoda	Paguridae	Trisopterus	Teleostei
HR02	S	LFOR	156	114	m	2a	1	5	3						3					4
HR03	S	LFOR	129	70	m	2a	1								1					88
HR04	S	LFOR	129	70	m	2a	1													1
HR05	S	LFOR	177	158	m	2a	4		9		1					1		29		13				5
HR06	N	LFOR	182	201	f	3a	2											23						8
HR07	N	LFOR	220	292	f	3a	2							13				14
HR10	S	LFOR	275	475	m	2a	1
HR16	S	LFOR	267	407	m	2b	2												8	56				12
HR20	S	LFOR	103	36	m	2a	1
HR21	N	ICOI	109	41	m	3a	2			1										1				6
HR22	S	ICOI	160	111	f	3a	1													5					1
HR24		ICOI	146	94	f	3a	1													4
HR27	N	ICOI	225	216	f	3a	3													30				1
HR29	S	ICOI	151	82	f	3a	1		1											1
HR31	N	ICOI	195	226	m	3a	3					1			1					44
HR32	N	ICOI	169	154	m	3a	4											20		1				1
HR33	N	ICOI	162	128	m	3a	1				3													1
HR34	S	ICOI	168	141	f	3a	4			16							36			3
HR35	N	ICOI	167	154	m	3a	3			1										19
HR37	S	ICOI	143	103	m	3a	1													1
HR41	S	ICOI	131	87	m	3a	2																			1
HR43	N	ICOI	181	180	m	3a	2													32				2		1
HR44	N	ICOI	194	168	f	3a	3											4		13				2
HR46	N	ICOI	143	67	f	2b	1
HR47	N	ICOI	176	177	f	3a	1			39
HR48	N	ICOI	192	191	m	3a	1
HR49	S	ICOI	120	80	m	3a	1													12	1					1
HR50	N	ICOI	114	45	m	3a	1
HR51	S	ICOI	116	55	m	3a	1											4
HR55	S	LFOR	113	53	f	1	1								3					1			3				2
HR56	S	LFOR	102	39	m	2a	1				3				3					20			1				9
HR57	S	LFOR	105	47	m	2a	1
HR59		LFOR	113	48	m	2a	2								5		2			32
HR61	N	ICOI	116	51	m	3a	1
HR62	N	ICOI	99	39	m	3a	1													4
HR63	N	ICOI	91	18	f	2a	0
HR64		ICOI	99	25	f	2b	1						17				1
HR65	N	ICOI	90	28	m	2b	1													21
HR66	N	ICOI	100	32	m	3a	2								7					6	1	1
HR68	N	LFOR	82	26	m	1	0													2				7
HR72	N	ICOI	104	39	m	3b	2													2				7
