# Supplementary material for: Fatty Acids and Stomach Contents Reveal Dietary Overlaps of Two Prospering Squid Species in the North Sea
Source: Ecol Evol. 2025 Nov 28;15(12):e72464. doi: 10.1002/ece3.72464 (PMC12661222; doi:10.1002/ece3.72464)
Supplement: Supplementary file 7 — Data S7: Trophic levels of prey taxa of Illex coindetii and Loligo forbesii. [file ECE3-15-e72464-s005.txt]

Prey	TL	ICOI	LFOR
Ammodytes	3.3	0	0.01396648
Ammodytidae	3.3	0.002793296	0.033519553
Calanoida	2.211111111	0.159217877	0
Cephalopoda	3.2	0.008379888	0.011173184
Chaetognatha	3.5	0.002793296	0
C_harengus	3.4	0.047486034	0
Clupeidae	3.2	0	0.036312849
Crustacea	2.6	0.022346369	0.041899441
Cyclopoida	2.1	0	0.002793296
Decapoda	2.6	0.103351955	0.005586592
Gadidae	3.8	0.078212291	0.184357542
Gastropoda	2.1	0	0.022346369
Gobiidae	2.8	0.555865922	0.606145251
G_cernua	3.3	0.005586592	0
Isopoda	2.4	0.002793296	0
Loliginidae	3.2	0	0.011173184
Paguridae	2.6	0.002793296	0
Trisopterus	3.866666667	0.008379888	0
Teleostei	2.8	0	0.030726257
